# Supplementary material for: 3-(4-Hexyl­oxyphen­yl)-1,2,4-triazolo[3,4-b]benzo­thia­zole
Source: Acta Crystallogr Sect E Struct Rep Online. 2014 Feb 5;70(Pt 3):o247. doi: 10.1107/S1600536814002153 (PMC3998472; doi:10.1107/S1600536814002153)
Supplement: Supplementary file 1 [file e-70-0o247-sup1.cif]

##############################################################################
#                                                                            #
# This CIF contains the data in a paper accepted for publication in          #
# Acta Crystallographica Section E. It conforms to the requirements of       #
# Notes for Authors for Acta Crystallographica Section E, and has been       #
# peer reviewed under the auspices of the IUCr Commission on Journals.       #
#                                                                            #
# Full details of the Crystallographic Information File format               #
# are given in the paper "The Crystallographic Information File (CIF):       #
# a New Standard Archive File for Crystallography" by S. R. Hall, F. H.      #
# Allen and I. D. Brown [Acta Cryst. (1991), A47, 655-685].                  #
#                                                                            #
# The current version of the core CIF dictionary is obtainable from          #
# ftp://ftp.iucr.org/pub/cif_core.dic.                                       #
#                                                                            #
# Software is freely available for graphical display of the structure(s)     #
# in this CIF. For information consult the CIF software page                 #
# http://www.iucr.org/resources/cif/software.                                #
#                                                                            #
# This file may be used for bona fide research purposes within the           #
# scientific community so long as proper attribution is given to the journal # 
# article from which it was obtained.                                        #
#                                                                            #
##############################################################################
data_I
_audit_creation_method     SHELXL-97
_database_code_depnum_ccdc_archive     'CCDC 984210'
_chemical_name_systematic
;
3-(4-Hexyloxyphenyl)-1,2,4-triazolo[3,4-<i>b</i>]benzothiazole
;
_chemical_name_common     ?
_chemical_formula_moiety     'C20 H21 N3 O S'
_chemical_formula_sum     'C20 H21 N3 O S'
_chemical_formula_iupac     'C20 H21 N3 O S'
_chemical_formula_weight     351.46
_chemical_melting_point     400
_symmetry_cell_setting     orthorhombic
_symmetry_space_group_name_H-M     'P b c n'
_symmetry_space_group_name_Hall     '-P 2n 2ab'
loop_
    _symmetry_equiv_pos_as_xyz
    'x, y, z'
    '-x+1/2, -y+1/2, z+1/2'
    'x+1/2, -y+1/2, -z'
    '-x, y, -z+1/2'
    '-x, -y, -z'
    'x-1/2, y-1/2, -z-1/2'
    '-x-1/2, y-1/2, z'
    'x, -y, z-1/2'
_cell_length_a     10.7369(4)
_cell_length_b     9.1770(3)
_cell_length_c     35.6567(11)
_cell_angle_alpha     90.00
_cell_angle_beta     90.00
_cell_angle_gamma     90.00
_cell_volume     3513.3(2)
_cell_formula_units_Z     8
_cell_measurement_reflns_used     32877
_cell_measurement_theta_min     2.21
_cell_measurement_theta_max     33.71
_cell_measurement_temperature     193(2)
_exptl_crystal_description     needle
_exptl_crystal_colour     colourless
_exptl_crystal_size_max     0.50
_exptl_crystal_size_mid     0.20
_exptl_crystal_size_min     0.20
_exptl_crystal_density_diffrn     1.329
_exptl_crystal_density_meas     ?
_exptl_crystal_density_method     'not measured'
_exptl_crystal_F_000     1488
_exptl_absorpt_coefficient_mu     0.197
_exptl_absorpt_correction_type     none
_exptl_special_details
;
^1^H-NMR (CDCl~3~): \d = 7.66 (m, 3 H); 7.51 (d, 1 H, J = 7.5 Hz), 7.35 ("t", 1
H), 7.29 ("t", 1H), 7.06 (d, 2 H, J = 8 Hz), 4.05, t, 2 H), 1.83 (qui, 2 H),
1.48 (qui, 2 H), 1.33 (m, 4 H), 0.90 ("t", 3H). ^13^C-NMR(CDCl~3~): \d =
156.0, 150.7, 154.3, 127.5, 125.5 (2c), 125.0, 121.2, 121.1, 119.7, 113.5,
109.9, 109.2, 63.2, 26.5, 24.1, 20.6, 17.5, 8.9. FD---MS:351.4
(<i>M</i>+H^+^). UV-Vis: dichloromethane: \lmax = 260 nm (log \e = 4.11),
\lmax = 298 nm (log \e = 3.85); cyclohexane: \lmax = 261 nm, \lmax = 298 nm;
\lmax = 298 nm; ethanol: \lmax = 258 nm, \lmax = 295 nm; fluorescence:
dichloromethane: \lmax = 356 nm; cyclohexane: \lmax = 333 nm; ethanol: \lmax =
358 nm.
;
_diffrn_ambient_temperature     193(2)
_diffrn_radiation_type     MoK\a
_diffrn_radiation_wavelength     0.71073
_diffrn_radiation_monochromator     graphite
_diffrn_measurement_device_type     'Stoe IPDS 2T'
_diffrn_measurement_device     '2-circle goniometer'
_diffrn_measurement_method     'rotation method'
_diffrn_detector_area_resol_mean     6.67
_diffrn_reflns_number     26869
_diffrn_reflns_av_R_equivalents     0.0743
_diffrn_reflns_av_sigmaI/netI     0.0335
_diffrn_reflns_theta_min     2.92
_diffrn_reflns_theta_max     28.00
_diffrn_reflns_theta_full     28.00
_diffrn_measured_fraction_theta_max     0.998
_diffrn_measured_fraction_theta_full     0.998
_diffrn_reflns_limit_h_min     -14
_diffrn_reflns_limit_h_max     14
_diffrn_reflns_limit_k_min     -8
_diffrn_reflns_limit_k_max     12
_diffrn_reflns_limit_l_min     -47
_diffrn_reflns_limit_l_max     38
_diffrn_standards_number     ?
_diffrn_standards_interval_count     ?
_diffrn_standards_interval_time     ?
_diffrn_standards_decay_%     ?
_refine_special_details
;
Refinement of <i>F</i>^2^ against ALL reflections. The weighted <i>R</i>-factor
<i>wR</i> and goodness of fit <i>S</i> are based on <i>F</i>^2^, conventional
<i>R</i>-factors <i>R</i> are based on <i>F</i>, with <i>F</i> set to zero for
negative <i>F</i>^2^. The threshold expression of <i>F</i>^2^ >
\s(<i>F</i>^2^) is used only for calculating <i>R</i>-factors(gt) <i>etc</i>.
and is not relevant to the choice of reflections for refinement.
<i>R</i>-factors based on <i>F</i>^2^ are statistically about twice as large
as those based on <i>F</i>, and <i>R</i>- factors based on ALL data will be
even larger.
;
_reflns_number_total     4225
_reflns_number_gt     3441
_reflns_threshold_expression     I>2\s(I)
_refine_ls_structure_factor_coef     Fsqd
_refine_ls_matrix_type     full
_refine_ls_R_factor_all     0.0573
_refine_ls_R_factor_gt     0.0465
_refine_ls_wR_factor_ref     0.1191
_refine_ls_wR_factor_obs     0.1111
_refine_ls_goodness_of_fit_ref     1.035
_refine_ls_restrained_S_all     1.035
_refine_ls_number_reflns     4225
_refine_ls_number_parameters     227
_refine_ls_number_restraints     0
_refine_ls_hydrogen_treatment     constr
_refine_ls_weighting_scheme     calc
_refine_ls_weighting_details
         'calc w=1/[\s^2^(Fo^2^)+(0.0653P)^2^+0.9425P] where P=(Fo^2^+2Fc^2^)/3'
_atom_sites_solution_hydrogens     geom
_atom_sites_solution_primary     direct
_atom_sites_solution_secondary     difmap
_refine_ls_shift/su_max     0.001
_refine_ls_shift/su_mean     0.000
_refine_diff_density_max     0.296
_refine_diff_density_min     -0.234
_refine_ls_extinction_method     none
_refine_ls_extinction_coef     ?
loop_
    _atom_type_symbol
    _atom_type_description
    _atom_type_scat_dispersion_real
    _atom_type_scat_dispersion_imag
    _atom_type_scat_source
    'C' 'C' 0.0033 0.0016
                         'International Tables Vol C Tables 4.2.6.8 and 6.1.1.4'
    'H' 'H' 0.0000 0.0000
                         'International Tables Vol C Tables 4.2.6.8 and 6.1.1.4'
    'N' 'N' 0.0061 0.0033
                         'International Tables Vol C Tables 4.2.6.8 and 6.1.1.4'
    'O' 'O' 0.0106 0.0060
                         'International Tables Vol C Tables 4.2.6.8 and 6.1.1.4'
    'S' 'S' 0.1246 0.1234
                         'International Tables Vol C Tables 4.2.6.8 and 6.1.1.4'
_computing_data_collection     'X-AREA (Stoe & Cie, 2011)'
_computing_cell_refinement     'X-AREA (Stoe & Cie, 2011)'
_computing_data_reduction     'X-RED (Stoe & Cie, 2011)'
_computing_structure_solution     'SIR97 (Altomare <i>et al.</i>, 1999)'
_computing_structure_refinement     'SHELXL97 (Sheldrick, 2008)'
_computing_molecular_graphics     'PLATON (Spek, 2009)'
_computing_publication_material     'PLATON (Spek, 2009)'
loop_
    _atom_site_type_symbol
    _atom_site_label
    _atom_site_fract_x
    _atom_site_fract_y
    _atom_site_fract_z
    _atom_site_U_iso_or_equiv
    _atom_site_adp_type
    _atom_site_calc_flag
    _atom_site_refinement_flags
    _atom_site_occupancy
    _atom_site_symmetry_multiplicity
    _atom_site_disorder_assembly
    _atom_site_disorder_group
    S S1 0.41618(4) 0.26300(4) 0.696695(10) 0.03581(13) Uani d . 1 1 . .
    C C2 0.40821(12) 0.43744(15) 0.67607(4) 0.0304(3) Uani d . 1 1 . .
    C C3 0.41068(14) 0.57003(18) 0.69481(4) 0.0364(3) Uani d . 1 1 . .
    H H3 0.4124 0.5737 0.7214 0.044 Uiso calc R 1 1 . .
    C C4 0.41053(13) 0.69677(17) 0.67376(5) 0.0374(3) Uani d . 1 1 . .
    H H4 0.4115 0.7884 0.6861 0.045 Uiso calc R 1 1 . .
    C C5 0.40897(13) 0.69200(16) 0.63482(5) 0.0340(3) Uani d . 1 1 . .
    H H5 0.4109 0.7804 0.6210 0.041 Uiso calc R 1 1 . .
    C C6 0.40465(12) 0.55988(15) 0.61587(4) 0.0299(3) Uani d . 1 1 . .
    H H6 0.4030 0.5564 0.5892 0.036 Uiso calc R 1 1 . .
    C C7 0.40282(11) 0.43353(14) 0.63696(4) 0.0260(3) Uani d . 1 1 . .
    N N8 0.40149(10) 0.28738(12) 0.62443(3) 0.0263(2) Uani d . 1 1 . .
    C C9 0.40200(12) 0.20746(15) 0.59169(4) 0.0280(3) Uani d . 1 1 . .
    N N10 0.41399(11) 0.06852(13) 0.60013(4) 0.0348(3) Uani d . 1 1 . .
    N N11 0.42111(12) 0.05377(13) 0.63912(4) 0.0361(3) Uani d . 1 1 . .
    C C12 0.41293(12) 0.18574(15) 0.65223(4) 0.0304(3) Uani d . 1 1 . .
    C C13 0.38612(12) 0.26957(15) 0.55412(4) 0.0280(3) Uani d . 1 1 . .
    C C14 0.46740(13) 0.23437(15) 0.52481(4) 0.0311(3) Uani d . 1 1 . .
    H H14 0.5331 0.1670 0.5291 0.037 Uiso calc R 1 1 . .
    C C15 0.45328(13) 0.29627(16) 0.48985(4) 0.0323(3) Uani d . 1 1 . .
    H H15 0.5089 0.2710 0.4702 0.039 Uiso calc R 1 1 . .
    C C16 0.35734(12) 0.39615(15) 0.48326(4) 0.0289(3) Uani d . 1 1 . .
    C C17 0.27419(12) 0.42904(15) 0.51209(4) 0.0307(3) Uani d . 1 1 . .
    H H17 0.2073 0.4947 0.5077 0.037 Uiso calc R 1 1 . .
    C C18 0.28918(12) 0.36596(15) 0.54696(4) 0.0304(3) Uani d . 1 1 . .
    H H18 0.2321 0.3889 0.5664 0.036 Uiso calc R 1 1 . .
    O O19 0.35160(9) 0.45394(11) 0.44817(3) 0.0345(2) Uani d . 1 1 . .
    C C20 0.25760(14) 0.56334(16) 0.44224(4) 0.0354(3) Uani d . 1 1 . .
    H H20A 0.2658 0.6407 0.4614 0.043 Uiso calc R 1 1 . .
    H H20B 0.1739 0.5191 0.4448 0.043 Uiso calc R 1 1 . .
    C C21 0.27167(14) 0.62833(16) 0.40378(4) 0.0367(3) Uani d . 1 1 . .
    H H21A 0.3565 0.6698 0.4016 0.044 Uiso calc R 1 1 . .
    H H21B 0.2118 0.7098 0.4013 0.044 Uiso calc R 1 1 . .
    C C22 0.25134(13) 0.52382(17) 0.37123(4) 0.0349(3) Uani d . 1 1 . .
    H H22A 0.3231 0.4564 0.3695 0.042 Uiso calc R 1 1 . .
    H H22B 0.1757 0.4650 0.3760 0.042 Uiso calc R 1 1 . .
    C C23 0.23673(14) 0.60407(17) 0.33430(4) 0.0368(3) Uani d . 1 1 . .
    H H23A 0.1652 0.6716 0.3364 0.044 Uiso calc R 1 1 . .
    H H23B 0.3123 0.6635 0.3299 0.044 Uiso calc R 1 1 . .
    C C24 0.21655(17) 0.50588(19) 0.30070(5) 0.0451(4) Uani d . 1 1 . .
    H H24A 0.2927 0.4472 0.2965 0.054 Uiso calc R 1 1 . .
    H H24B 0.1475 0.4377 0.3063 0.054 Uiso calc R 1 1 . .
    C C25 0.1863(2) 0.5888(2) 0.26520(5) 0.0612(5) Uani d . 1 1 . .
    H H25A 0.1085 0.6430 0.2687 0.092 Uiso calc R 1 1 . .
    H H25B 0.1768 0.5200 0.2444 0.092 Uiso calc R 1 1 . .
    H H25C 0.2540 0.6570 0.2596 0.092 Uiso calc R 1 1 . .
loop_
    _atom_site_aniso_label
    _atom_site_aniso_U_11
    _atom_site_aniso_U_22
    _atom_site_aniso_U_33
    _atom_site_aniso_U_12
    _atom_site_aniso_U_13
    _atom_site_aniso_U_23
    S1 0.0409(2) 0.0353(2) 0.0313(2) 0.00007(15) -0.00034(14) 0.00440(14)
    C2 0.0281(6) 0.0311(7) 0.0319(7) 0.0002(5) -0.0004(5) -0.0004(6)
    C3 0.0350(7) 0.0393(8) 0.0350(8) -0.0002(6) -0.0015(6) -0.0103(6)
    C4 0.0349(7) 0.0303(7) 0.0471(9) 0.0004(6) -0.0036(6) -0.0129(7)
    C5 0.0333(7) 0.0239(7) 0.0449(8) -0.0005(5) -0.0033(6) -0.0039(6)
    C6 0.0291(6) 0.0258(7) 0.0348(7) -0.0019(5) -0.0016(5) -0.0013(6)
    C7 0.0228(6) 0.0231(6) 0.0322(7) -0.0009(5) 0.0001(5) -0.0043(5)
    N8 0.0271(5) 0.0215(5) 0.0302(6) -0.0011(4) 0.0003(4) -0.0009(4)
    C9 0.0250(6) 0.0237(6) 0.0353(7) -0.0015(5) -0.0006(5) -0.0060(5)
    N10 0.0345(6) 0.0243(6) 0.0455(7) -0.0005(5) -0.0050(5) -0.0035(5)
    N11 0.0385(6) 0.0255(6) 0.0443(7) -0.0007(5) -0.0040(5) 0.0030(5)
    C12 0.0283(6) 0.0267(7) 0.0360(7) -0.0010(5) -0.0005(5) 0.0041(6)
    C13 0.0275(6) 0.0249(6) 0.0315(7) -0.0025(5) -0.0028(5) -0.0063(5)
    C14 0.0270(6) 0.0281(7) 0.0382(7) 0.0043(5) -0.0008(6) -0.0067(6)
    C15 0.0304(7) 0.0306(7) 0.0358(7) 0.0030(5) 0.0038(6) -0.0060(6)
    C16 0.0286(6) 0.0257(6) 0.0324(7) -0.0016(5) -0.0025(5) -0.0061(5)
    C17 0.0267(6) 0.0292(7) 0.0361(7) 0.0037(5) -0.0033(5) -0.0085(6)
    C18 0.0264(6) 0.0314(7) 0.0334(7) 0.0008(5) 0.0008(5) -0.0077(6)
    O19 0.0360(5) 0.0331(5) 0.0343(5) 0.0066(4) 0.0009(4) -0.0016(4)
    C20 0.0336(7) 0.0292(7) 0.0435(8) 0.0034(5) 0.0009(6) 0.0006(6)
    C21 0.0346(7) 0.0274(7) 0.0482(8) -0.0013(6) 0.0007(6) 0.0057(6)
    C22 0.0319(7) 0.0290(7) 0.0437(8) -0.0024(5) -0.0040(6) 0.0081(6)
    C23 0.0369(7) 0.0303(7) 0.0431(8) 0.0024(6) 0.0039(6) 0.0081(6)
    C24 0.0515(9) 0.0386(9) 0.0452(9) -0.0031(7) 0.0014(7) 0.0053(7)
    C25 0.0812(14) 0.0626(12) 0.0398(9) 0.0116(11) 0.0092(9) 0.0047(9)
_geom_special_details
;
All e.s.d.'s (except the e.s.d. in the dihedral angle between two l.s. planes)
are estimated using the full covariance matrix. The cell e.s.d.'s are taken
into account individually in the estimation of e.s.d.'s in distances, angles
and torsion angles; correlations between e.s.d.'s in cell parameters are only
used when they are defined by crystal symmetry. An approximate (isotropic)
treatment of cell e.s.d.'s is used for estimating e.s.d.'s involving l.s.
planes.
;
loop_
    _geom_bond_atom_site_label_1
    _geom_bond_atom_site_label_2
    _geom_bond_site_symmetry_2
    _geom_bond_distance
    _geom_bond_publ_flag
    S1 C12 . 1.7370(15) ?
    S1 C2 . 1.7638(15) ?
    C2 C3 . 1.388(2) ?
    C2 C7 . 1.396(2) ?
    C3 C4 . 1.384(2) ?
    C3 H3 . 0.9500 ?
    C4 C5 . 1.389(2) ?
    C4 H4 . 0.9500 ?
    C5 C6 . 1.389(2) ?
    C5 H5 . 0.9500 ?
    C6 C7 . 1.382(2) ?
    C6 H6 . 0.9500 ?
    C7 N8 . 1.4137(17) ?
    N8 C12 . 1.3667(18) ?
    N8 C9 . 1.3787(18) ?
    C9 N10 . 1.3164(18) ?
    C9 C13 . 1.466(2) ?
    N10 N11 . 1.399(2) ?
    N11 C12 . 1.3012(19) ?
    C13 C18 . 1.3897(19) ?
    C13 C14 . 1.399(2) ?
    C14 C15 . 1.378(2) ?
    C14 H14 . 0.9500 ?
    C15 C16 . 1.399(2) ?
    C15 H15 . 0.9500 ?
    C16 O19 . 1.3605(17) ?
    C16 C17 . 1.395(2) ?
    C17 C18 . 1.381(2) ?
    C17 H17 . 0.9500 ?
    C18 H18 . 0.9500 ?
    O19 C20 . 1.4392(17) ?
    C20 C21 . 1.503(2) ?
    C20 H20A . 0.9900 ?
    C20 H20B . 0.9900 ?
    C21 C22 . 1.521(2) ?
    C21 H21A . 0.9900 ?
    C21 H21B . 0.9900 ?
    C22 C23 . 1.517(2) ?
    C22 H22A . 0.9900 ?
    C22 H22B . 0.9900 ?
    C23 C24 . 1.515(2) ?
    C23 H23A . 0.9900 ?
    C23 H23B . 0.9900 ?
    C24 C25 . 1.512(2) ?
    C24 H24A . 0.9900 ?
    C24 H24B . 0.9900 ?
    C25 H25A . 0.9800 ?
    C25 H25B . 0.9800 ?
    C25 H25C . 0.9800 ?
loop_
    _geom_angle_atom_site_label_1
    _geom_angle_atom_site_label_2
    _geom_angle_atom_site_label_3
    _geom_angle_site_symmetry_1
    _geom_angle_site_symmetry_3
    _geom_angle
    _geom_angle_publ_flag
    C12 S1 C2 . . 89.37(7) ?
    C3 C2 C7 . . 120.26(13) ?
    C3 C2 S1 . . 126.43(12) ?
    C7 C2 S1 . . 113.28(11) ?
    C4 C3 C2 . . 118.38(14) ?
    C4 C3 H3 . . 120.8 ?
    C2 C3 H3 . . 120.8 ?
    C3 C4 C5 . . 121.03(14) ?
    C3 C4 H4 . . 119.5 ?
    C5 C4 H4 . . 119.5 ?
    C6 C5 C4 . . 120.94(14) ?
    C6 C5 H5 . . 119.5 ?
    C4 C5 H5 . . 119.5 ?
    C7 C6 C5 . . 117.91(14) ?
    C7 C6 H6 . . 121.0 ?
    C5 C6 H6 . . 121.0 ?
    C6 C7 C2 . . 121.42(13) ?
    C6 C7 N8 . . 128.61(13) ?
    C2 C7 N8 . . 109.90(12) ?
    C12 N8 C9 . . 104.52(12) ?
    C12 N8 C7 . . 114.67(12) ?
    C9 N8 C7 . . 140.56(12) ?
    N10 C9 N8 . . 108.80(13) ?
    N10 C9 C13 . . 126.64(13) ?
    N8 C9 C13 . . 124.51(12) ?
    C9 N10 N11 . . 109.03(12) ?
    C12 N11 N10 . . 105.28(12) ?
    N11 C12 N8 . . 112.37(13) ?
    N11 C12 S1 . . 134.96(12) ?
    N8 C12 S1 . . 112.65(10) ?
    C18 C13 C14 . . 118.47(13) ?
    C18 C13 C9 . . 120.17(12) ?
    C14 C13 C9 . . 121.35(12) ?
    C15 C14 C13 . . 120.78(13) ?
    C15 C14 H14 . . 119.6 ?
    C13 C14 H14 . . 119.6 ?
    C14 C15 C16 . . 120.21(13) ?
    C14 C15 H15 . . 119.9 ?
    C16 C15 H15 . . 119.9 ?
    O19 C16 C17 . . 124.37(12) ?
    O19 C16 C15 . . 116.32(12) ?
    C17 C16 C15 . . 119.31(13) ?
    C18 C17 C16 . . 119.89(12) ?
    C18 C17 H17 . . 120.1 ?
    C16 C17 H17 . . 120.1 ?
    C17 C18 C13 . . 121.31(13) ?
    C17 C18 H18 . . 119.3 ?
    C13 C18 H18 . . 119.3 ?
    C16 O19 C20 . . 116.03(11) ?
    O19 C20 C21 . . 109.90(12) ?
    O19 C20 H20A . . 109.7 ?
    C21 C20 H20A . . 109.7 ?
    O19 C20 H20B . . 109.7 ?
    C21 C20 H20B . . 109.7 ?
    H20A C20 H20B . . 108.2 ?
    C20 C21 C22 . . 115.56(12) ?
    C20 C21 H21A . . 108.4 ?
    C22 C21 H21A . . 108.4 ?
    C20 C21 H21B . . 108.4 ?
    C22 C21 H21B . . 108.4 ?
    H21A C21 H21B . . 107.5 ?
    C23 C22 C21 . . 111.77(13) ?
    C23 C22 H22A . . 109.3 ?
    C21 C22 H22A . . 109.3 ?
    C23 C22 H22B . . 109.3 ?
    C21 C22 H22B . . 109.3 ?
    H22A C22 H22B . . 107.9 ?
    C24 C23 C22 . . 114.37(13) ?
    C24 C23 H23A . . 108.7 ?
    C22 C23 H23A . . 108.7 ?
    C24 C23 H23B . . 108.7 ?
    C22 C23 H23B . . 108.7 ?
    H23A C23 H23B . . 107.6 ?
    C25 C24 C23 . . 113.19(15) ?
    C25 C24 H24A . . 108.9 ?
    C23 C24 H24A . . 108.9 ?
    C25 C24 H24B . . 108.9 ?
    C23 C24 H24B . . 108.9 ?
    H24A C24 H24B . . 107.8 ?
    C24 C25 H25A . . 109.5 ?
    C24 C25 H25B . . 109.5 ?
    H25A C25 H25B . . 109.5 ?
    C24 C25 H25C . . 109.5 ?
    H25A C25 H25C . . 109.5 ?
    H25B C25 H25C . . 109.5 ?
loop_
    _geom_torsion_atom_site_label_1
    _geom_torsion_atom_site_label_2
    _geom_torsion_atom_site_label_3
    _geom_torsion_atom_site_label_4
    _geom_torsion_site_symmetry_1
    _geom_torsion_site_symmetry_2
    _geom_torsion_site_symmetry_3
    _geom_torsion_site_symmetry_4
    _geom_torsion
    _geom_torsion_publ_flag
    C12 S1 C2 C3 . . . . -177.71(13) ?
    C12 S1 C2 C7 . . . . 0.27(10) ?
    C7 C2 C3 C4 . . . . -1.4(2) ?
    S1 C2 C3 C4 . . . . 176.40(11) ?
    C2 C3 C4 C5 . . . . -0.5(2) ?
    C3 C4 C5 C6 . . . . 1.5(2) ?
    C4 C5 C6 C7 . . . . -0.4(2) ?
    C5 C6 C7 C2 . . . . -1.54(19) ?
    C5 C6 C7 N8 . . . . -178.36(12) ?
    C3 C2 C7 C6 . . . . 2.5(2) ?
    S1 C2 C7 C6 . . . . -175.59(10) ?
    C3 C2 C7 N8 . . . . 179.88(12) ?
    S1 C2 C7 N8 . . . . 1.76(13) ?
    C6 C7 N8 C12 . . . . 173.48(13) ?
    C2 C7 N8 C12 . . . . -3.63(15) ?
    C6 C7 N8 C9 . . . . 0.5(2) ?
    C2 C7 N8 C9 . . . . -176.62(14) ?
    C12 N8 C9 N10 . . . . -0.47(14) ?
    C7 N8 C9 N10 . . . . 172.96(14) ?
    C12 N8 C9 C13 . . . . 177.11(12) ?
    C7 N8 C9 C13 . . . . -9.5(2) ?
    N8 C9 N10 N11 . . . . 0.29(15) ?
    C13 C9 N10 N11 . . . . -177.22(12) ?
    C9 N10 N11 C12 . . . . 0.02(15) ?
    N10 N11 C12 N8 . . . . -0.33(15) ?
    N10 N11 C12 S1 . . . . -178.80(12) ?
    C9 N8 C12 N11 . . . . 0.50(15) ?
    C7 N8 C12 N11 . . . . -174.91(11) ?
    C9 N8 C12 S1 . . . . 179.33(9) ?
    C7 N8 C12 S1 . . . . 3.92(14) ?
    C2 S1 C12 N11 . . . . 176.13(15) ?
    C2 S1 C12 N8 . . . . -2.34(10) ?
    N10 C9 C13 C18 . . . . 128.50(15) ?
    N8 C9 C13 C18 . . . . -48.64(19) ?
    N10 C9 C13 C14 . . . . -51.7(2) ?
    N8 C9 C13 C14 . . . . 131.13(14) ?
    C18 C13 C14 C15 . . . . 1.4(2) ?
    C9 C13 C14 C15 . . . . -178.40(13) ?
    C13 C14 C15 C16 . . . . 0.3(2) ?
    C14 C15 C16 O19 . . . . 178.83(13) ?
    C14 C15 C16 C17 . . . . -1.9(2) ?
    O19 C16 C17 C18 . . . . -179.06(12) ?
    C15 C16 C17 C18 . . . . 1.7(2) ?
    C16 C17 C18 C13 . . . . 0.0(2) ?
    C14 C13 C18 C17 . . . . -1.6(2) ?
    C9 C13 C18 C17 . . . . 178.22(12) ?
    C17 C16 O19 C20 . . . . 4.47(19) ?
    C15 C16 O19 C20 . . . . -176.25(12) ?
    C16 O19 C20 C21 . . . . 173.79(12) ?
    O19 C20 C21 C22 . . . . 63.84(16) ?
    C20 C21 C22 C23 . . . . 166.39(12) ?
    C21 C22 C23 C24 . . . . 179.82(13) ?
    C22 C23 C24 C25 . . . . 172.79(15) ?
_iucr_refine_instructions_details
;
TITL H6595 in Pbcn
CELL  0.71073   10.7369   9.1770  35.6567  90.000  90.000  90.000
ZERR  8          0.0004   0.0003   0.0011   0.000   0.000   0.000
REM Gitterkonstanten aus 32877 Reflexen mit 2.2-33.7 Grad V=3513.3(2)
LATT   1
SYMM     0.50000 - X ,    0.50000 - Y ,    0.50000 + Z
SYMM     0.50000 + X ,    0.50000 - Y ,            - Z
SYMM             - X ,              Y ,    0.50000 - Z
SFAC  C   H   N   O   S
UNIT  160   168  24   8   8
OMIT -2 56
OMIT 0 0 4
OMIT 1 0 2
L.S. 4
FMAP 2
PLAN -20 .5 -.5
TEMP -80
SIZE 0.2 0.2 0.5
ACTA
CONF
BOND $H
WGHT    0.065300    0.942500
FVAR       0.31727
S1    5    0.416179    0.263001    0.696695    11.00000    0.04089    0.03525 =
         0.03129    0.00440   -0.00034    0.00007
     0.00004 0.00004 0.00001 0.00022 0.00021 0.00020 0.00014 0.00014 0.00015
C2    1    0.408210    0.437444    0.676069    11.00000    0.02809    0.03112 =
         0.03188   -0.00038   -0.00035    0.00019
     0.00012 0.00015 0.00004 0.00062 0.00067 0.00070 0.00056 0.00052 0.00052
C3    1    0.410679    0.570033    0.694808    11.00000    0.03502    0.03926 =
         0.03502   -0.01033   -0.00154   -0.00023
     0.00014 0.00018 0.00004 0.00074 0.00084 0.00075 0.00063 0.00057 0.00059
AFIX  43
H3    2    0.412428    0.573689    0.721429    11.00000   -1.20000
     0.00000 0.00000 0.00000 0.00000
AFIX   0
C4    1    0.410528    0.696773    0.673756    11.00000    0.03487    0.03027 =
         0.04711   -0.01285   -0.00364    0.00044
     0.00013 0.00017 0.00005 0.00072 0.00071 0.00088 0.00066 0.00062 0.00057
AFIX  43
H4    2    0.411505    0.788445    0.686129    11.00000   -1.20000
     0.00000 0.00000 0.00000 0.00000
AFIX   0
C5    1    0.408971    0.692002    0.634820    11.00000    0.03333    0.02392 =
         0.04488   -0.00387   -0.00331   -0.00049
     0.00013 0.00016 0.00005 0.00070 0.00068 0.00083 0.00060 0.00059 0.00053
AFIX  43
H5    2    0.410891    0.780375    0.620957    11.00000   -1.20000
     0.00000 0.00000 0.00000 0.00000
AFIX   0
C6    1    0.404648    0.559877    0.615870    11.00000    0.02915    0.02578 =
         0.03477   -0.00126   -0.00164   -0.00187
     0.00012 0.00015 0.00004 0.00063 0.00067 0.00071 0.00055 0.00052 0.00050
AFIX  43
H6    2    0.402996    0.556450    0.589246    11.00000   -1.20000
     0.00000 0.00000 0.00000 0.00000
AFIX   0
C7    1    0.402824    0.433534    0.636962    11.00000    0.02278    0.02310 =
         0.03217   -0.00427    0.00005   -0.00093
     0.00011 0.00014 0.00004 0.00056 0.00063 0.00068 0.00051 0.00048 0.00046
N8    3    0.401492    0.287384    0.624434    11.00000    0.02712    0.02148 =
         0.03019   -0.00092    0.00031   -0.00108
     0.00010 0.00012 0.00003 0.00052 0.00052 0.00058 0.00043 0.00043 0.00041
C9    1    0.402002    0.207458    0.591695    11.00000    0.02503    0.02370 =
         0.03533   -0.00597   -0.00056   -0.00155
     0.00012 0.00015 0.00004 0.00060 0.00062 0.00072 0.00053 0.00051 0.00048
N10   3    0.413993    0.068516    0.600127    11.00000    0.03445    0.02432 =
         0.04548   -0.00354   -0.00505   -0.00046
     0.00011 0.00013 0.00004 0.00062 0.00060 0.00073 0.00052 0.00052 0.00046
N11   3    0.421112    0.053766    0.639118    11.00000    0.03850    0.02552 =
         0.04430    0.00295   -0.00396   -0.00070
     0.00012 0.00013 0.00004 0.00064 0.00059 0.00073 0.00052 0.00053 0.00049
C12   1    0.412927    0.185737    0.652235    11.00000    0.02831    0.02675 =
         0.03599    0.00412   -0.00053   -0.00105
     0.00012 0.00015 0.00004 0.00063 0.00067 0.00073 0.00057 0.00052 0.00050
C13   1    0.386124    0.269567    0.554123    11.00000    0.02750    0.02489 =
         0.03153   -0.00635   -0.00279   -0.00255
     0.00012 0.00015 0.00004 0.00060 0.00061 0.00067 0.00053 0.00051 0.00048
C14   1    0.467404    0.234366    0.524812    11.00000    0.02699    0.02809 =
         0.03820   -0.00667   -0.00078    0.00427
     0.00013 0.00015 0.00004 0.00063 0.00066 0.00074 0.00057 0.00056 0.00050
AFIX  43
H14   2    0.533092    0.167006    0.529060    11.00000   -1.20000
     0.00000 0.00000 0.00000 0.00000
AFIX   0
C15   1    0.453278    0.296273    0.489852    11.00000    0.03036    0.03060 =
         0.03584   -0.00602    0.00376    0.00298
     0.00013 0.00016 0.00004 0.00065 0.00069 0.00073 0.00057 0.00055 0.00054
AFIX  43
H15   2    0.508876    0.271030    0.470171    11.00000   -1.20000
     0.00000 0.00000 0.00000 0.00000
AFIX   0
C16   1    0.357339    0.396151    0.483261    11.00000    0.02857    0.02570 =
         0.03241   -0.00611   -0.00249   -0.00159
     0.00012 0.00015 0.00004 0.00062 0.00063 0.00068 0.00052 0.00052 0.00050
C17   1    0.274185    0.429040    0.512088    11.00000    0.02667    0.02924 =
         0.03611   -0.00852   -0.00328    0.00370
     0.00012 0.00015 0.00004 0.00061 0.00069 0.00070 0.00056 0.00052 0.00050
AFIX  43
H17   2    0.207340    0.494729    0.507744    11.00000   -1.20000
     0.00000 0.00000 0.00000 0.00000
AFIX   0
C18   1    0.289179    0.365956    0.546959    11.00000    0.02638    0.03145 =
         0.03335   -0.00767    0.00078    0.00080
     0.00012 0.00015 0.00004 0.00060 0.00070 0.00068 0.00057 0.00051 0.00051
AFIX  43
H18   2    0.232085    0.388909    0.566437    11.00000   -1.20000
     0.00000 0.00000 0.00000 0.00000
AFIX   0
O19   4    0.351600    0.453941    0.448167    11.00000    0.03600    0.03309 =
         0.03426   -0.00160    0.00095    0.00660
     0.00009 0.00011 0.00003 0.00053 0.00051 0.00052 0.00041 0.00041 0.00041
C20   1    0.257604    0.563345    0.442239    11.00000    0.03359    0.02921 =
         0.04351    0.00056    0.00093    0.00337
     0.00014 0.00016 0.00004 0.00069 0.00072 0.00080 0.00060 0.00062 0.00054
AFIX  23
H20A  2    0.265778    0.640741    0.461423    11.00000   -1.20000
     0.00000 0.00000 0.00000 0.00000
H20B  2    0.173932    0.519092    0.444760    11.00000   -1.20000
     0.00000 0.00000 0.00000 0.00000
AFIX   0
C21   1    0.271674    0.628332    0.403780    11.00000    0.03456    0.02738 =
         0.04820    0.00570    0.00069   -0.00126
     0.00014 0.00016 0.00004 0.00072 0.00070 0.00084 0.00064 0.00062 0.00056
AFIX  23
H21A  2    0.356497    0.669801    0.401635    11.00000   -1.20000
     0.00000 0.00000 0.00000 0.00000
H21B  2    0.211821    0.709832    0.401316    11.00000   -1.20000
     0.00000 0.00000 0.00000 0.00000
AFIX   0
C22   1    0.251338    0.523815    0.371232    11.00000    0.03193    0.02898 =
         0.04375    0.00810   -0.00400   -0.00243
     0.00013 0.00017 0.00004 0.00066 0.00070 0.00078 0.00061 0.00060 0.00054
AFIX  23
H22A  2    0.323082    0.456385    0.369503    11.00000   -1.20000
     0.00000 0.00000 0.00000 0.00000
H22B  2    0.175717    0.464969    0.376026    11.00000   -1.20000
     0.00000 0.00000 0.00000 0.00000
AFIX   0
C23   1    0.236725    0.604066    0.334305    11.00000    0.03690    0.03030 =
         0.04307    0.00808    0.00389    0.00242
     0.00014 0.00017 0.00004 0.00073 0.00071 0.00077 0.00063 0.00063 0.00058
AFIX  23
H23A  2    0.165162    0.671620    0.336360    11.00000   -1.20000
     0.00000 0.00000 0.00000 0.00000
H23B  2    0.312266    0.663530    0.329917    11.00000   -1.20000
     0.00000 0.00000 0.00000 0.00000
AFIX   0
C24   1    0.216548    0.505882    0.300699    11.00000    0.05146    0.03862 =
         0.04516    0.00527    0.00139   -0.00307
     0.00017 0.00019 0.00005 0.00093 0.00088 0.00087 0.00073 0.00070 0.00073
AFIX  23
H24A  2    0.292679    0.447239    0.296511    11.00000   -1.20000
     0.00000 0.00000 0.00000 0.00000
H24B  2    0.147510    0.437713    0.306257    11.00000   -1.20000
     0.00000 0.00000 0.00000 0.00000
AFIX   0
C25   1    0.186287    0.588771    0.265198    11.00000    0.08117    0.06256 =
         0.03982    0.00473    0.00921    0.01155
     0.00023 0.00024 0.00005 0.00138 0.00123 0.00091 0.00087 0.00094 0.00109
AFIX 137
H25A  2    0.108501    0.643004    0.268653    11.00000   -1.50000
     0.00000 0.00000 0.00000 0.00000
H25B  2    0.176770    0.520038    0.244359    11.00000   -1.50000
     0.00000 0.00000 0.00000 0.00000
H25C  2    0.253979    0.656991    0.259573    11.00000   -1.50000
     0.00000 0.00000 0.00000 0.00000
HKLF 4
;
data_New_Global_Publ_Block
_journal_date_recd_electronic     2014-01-28
_journal_date_accepted     2014-01-29
_journal_name_full     'Acta Crystallographica, Section E'
_journal_year     2014
_journal_volume     70
_journal_issue      3
_journal_page_first     o247
_journal_page_last     o247
_journal_paper_category     QO
_journal_paper_doi     10.1107/S1600536814002153
_journal_coeditor_code     NC2323
_publ_contact_author_name     'Heiner Detert'
_publ_contact_author_address
;
University Mainz
Duesbergweg 10-14
55099 Mainz
Germany
;
_publ_contact_author_email     detert@uni-mainz.de
_publ_contact_author_fax            .496131E-302
_publ_contact_author_phone            .496131E-302
_publ_section_title
;
3-(4-Hexyloxyphenyl)-1,2,4-triazolo[3,4-<i>b</i>]benzothiazole
;
_publ_section_title_footnote     .
loop_
    _publ_author_name
    _publ_author_address
    'Schollmeyer, Dieter'
;
University Mainz
Duesbergweg 10-14
55099 Mainz
Germany
;
    'Detert, Heiner'
;
University Mainz
Duesbergweg 10-14
55099 Mainz
Germany
;
