# Supplementary material for: 3-(4-Hexyl­oxyphen­yl)-1,2,4-triazolo[3,4-b]benzo­thia­zole
Source: Acta Crystallogr Sect E Struct Rep Online. 2014 Feb 5;70(Pt 3):o247. doi: 10.1107/S1600536814002153 (PMC3998472; doi:10.1107/S1600536814002153)
Supplement: Supplementary file 2 [file e-70-0o247-Isup2.hkl]

# 
# h,k,l, Fc-squared, Fo-squared, sigma(Fo-squared) and status flag 
# 
data_I
_shelx_title ' H6595 in Pbcn' 
_shelx_refln_list_code          4 
_shelx_F_calc_maximum      293.15 
_exptl_crystal_F_000      1488.00 
_reflns_d_resolution_high  0.7570 
 
loop_ 
 _symmetry_equiv_pos_as_xyz 
 'x, y, z' 
 '-x+1/2, -y+1/2, z+1/2' 
 'x+1/2, -y+1/2, -z' 
 '-x, y, -z+1/2' 
 '-x, -y, -z' 
 'x-1/2, y-1/2, -z-1/2' 
 '-x-1/2, y-1/2, z' 
 'x, -y, z-1/2' 
 
_cell_length_a    10.7369 
_cell_length_b     9.1770 
_cell_length_c    35.6567 
_cell_angle_alpha  90.000 
_cell_angle_beta   90.000 
_cell_angle_gamma  90.000 
 
_shelx_F_squared_multiplier     1.000 
 
loop_ 
 _refln_index_h 
 _refln_index_k 
 _refln_index_l 
 _refln_F_squared_calc 
 _refln_F_squared_meas 
 _refln_F_squared_sigma 
 _refln_observed_status 
   2   0   0     1278.75     1092.95     13.90 o 
   4   0   0    24671.95    27037.31    539.60 o 
   6   0   0    85935.27    93942.02   2091.24 o 
   8   0   0       15.87       43.24     23.04 o 
  10   0   0     3525.48     3491.17    114.43 o 
  12   0   0     3321.41     3366.60     26.33 o 
  14   0   0       30.01        6.96     10.13 o 
   1   1   0    15163.03     8649.11   2417.14 o 
   3   1   0     5450.24     5774.12    190.82 o 
   5   1   0     3271.58     3505.51     58.76 o 
   7   1   0       62.17       58.47      3.44 o 
   9   1   0      908.26      891.88     16.40 o 
  11   1   0       28.52       45.63      5.81 o 
  13   1   0      107.91       84.22     24.59 o 
   0   2   0       66.88      126.57     12.12 o 
   2   2   0    61067.77    69854.59   6498.15 o 
   4   2   0     5088.35     5590.95    165.26 o 
   6   2   0     1606.33     1575.82     26.64 o 
   8   2   0      841.94      839.96     27.05 o 
  10   2   0     1197.64     1165.03     29.36 o 
  12   2   0       19.91       19.51     12.32 o 
   1   3   0     2531.46     3024.69     39.04 o 
   3   3   0      316.03      342.70      8.24 o 
   5   3   0       82.26       98.80      3.37 o 
   7   3   0     1776.68     1725.16     49.01 o 
   9   3   0       87.71       88.11      3.50 o 
  11   3   0       16.81        6.49      5.26 o 
  13   3   0        0.08       -6.26     11.28 o 
   0   4   0    13181.07    15052.55     69.94 o 
   2   4   0    12148.39    13235.58    250.30 o 
   4   4   0     4060.78     4524.74     69.31 o 
   6   4   0     2993.65     2888.23     44.97 o 
   8   4   0      159.29      169.68     10.35 o 
  10   4   0      346.53      346.72      9.34 o 
  12   4   0      270.67      277.80     12.42 o 
   1   5   0      738.95      675.43     15.60 o 
   3   5   0      561.57      645.17     15.81 o 
   5   5   0     1584.44     1536.22     26.20 o 
   7   5   0       38.36       27.43      4.04 o 
   9   5   0      203.97      199.89      6.12 o 
  11   5   0      200.97      197.12      6.81 o 
   0   6   0    18470.09    19620.82     65.97 o 
   2   6   0     1451.15     1191.68     33.85 o 
   4   6   0     2457.75     2221.51     40.04 o 
   6   6   0     3326.72     3571.33    113.26 o 
   8   6   0        0.33       -3.32      4.65 o 
  10   6   0      241.07      243.55     30.20 o 
  12   6   0      380.83      401.15     10.84 o 
   1   7   0     3656.49     3340.44     30.71 o 
   3   7   0      334.26      306.97      6.06 o 
   5   7   0     2811.82     2681.39     46.16 o 
   7   7   0      330.43      286.30      6.66 o 
   9   7   0      324.02      334.07     17.98 o 
  11   7   0      224.40      211.31     19.32 o 
   0   8   0     2916.09     2696.52     24.94 o 
   2   8   0     1261.12     1138.35     36.36 o 
   4   8   0     2589.53     2388.25     37.51 o 
   6   8   0     1701.99     1737.08     59.93 o 
   8   8   0       37.66       28.55      6.34 o 
  10   8   0      407.95      376.31     11.13 o 
   1   9   0      243.20      219.42      6.86 o 
   3   9   0       41.49       34.80      6.56 o 
   5   9   0      636.75      616.56     21.73 o 
   7   9   0       19.45       14.03      6.77 o 
   9   9   0       79.12       99.68     20.81 o 
   0  10   0      133.96      142.76     13.51 o 
   2  10   0       70.89       67.25      8.24 o 
   4  10   0       29.00       36.26     11.42 o 
   6  10   0       54.31       65.72      9.12 o 
   8  10   0       20.75       20.06      7.46 o 
   1  11   0      306.06      331.41     13.61 o 
   3  11   0      399.57      377.11     14.21 o 
   5  11   0       50.56       61.91     14.55 o 
   0  12   0      175.02      235.75     14.31 o 
   2  12   0        0.30      -12.91     12.91 o 
   1   1   1    15795.38    10709.13   1605.93 o 
   2   1   1    41750.87    46459.25    834.68 o 
   3   1   1       21.22       47.72     16.84 o 
   4   1   1     4884.25     5351.27     68.82 o 
   5   1   1     7114.66     7454.10     91.18 o 
   6   1   1        5.77        4.46      1.70 o 
   7   1   1     2329.00     2258.17     22.04 o 
   8   1   1      281.65      299.16      4.67 o 
   9   1   1      241.49      256.67      4.57 o 
  10   1   1       68.08      144.90     28.37 o 
  11   1   1      601.30      651.66     16.48 o 
  12   1   1       76.23       86.76      5.09 o 
  13   1   1       92.73      100.12      5.38 o 
  14   1   1       15.41       15.38      6.16 o 
   0   2   1     1500.15     1558.33     94.97 o 
   1   2   1      105.61       86.09      4.95 o 
   2   2   1    19278.26    20542.03    351.35 o 
   3   2   1       90.02       93.64      2.63 o 
   4   2   1     6489.79     7073.67    122.66 o 
   5   2   1     4234.71     4476.81     52.29 o 
   6   2   1       74.27       87.79      2.31 o 
   7   2   1     1574.27     1600.68     33.80 o 
   8   2   1      309.30      321.09      5.35 o 
   9   2   1      350.67      337.45      7.07 o 
  10   2   1       89.20       88.36      4.11 o 
  11   2   1      162.86      166.39      7.66 o 
  12   2   1       64.76       63.63      8.77 o 
  13   2   1      525.19      510.90     13.31 o 
   1   3   1     5040.96     5772.01    183.03 o 
   2   3   1      214.85      210.57      4.61 o 
   3   3   1     1306.15     1396.41     24.72 o 
   4   3   1     4481.37     5156.63     65.46 o 
   5   3   1      722.60      723.63      9.47 o 
   6   3   1       85.95       84.39      2.49 o 
   7   3   1      241.93      214.93      3.93 o 
   8   3   1       29.42       30.83      3.04 o 
   9   3   1        6.29        3.76      2.17 o 
  10   3   1       32.94       34.39      3.24 o 
  11   3   1      175.73      185.34      4.07 o 
  12   3   1      523.03      551.29     17.33 o 
  13   3   1       16.26       20.10      5.76 o 
   0   4   1       30.74       10.28      5.85 o 
   1   4   1      101.17      110.53      4.49 o 
   2   4   1     1119.02     1203.04     22.66 o 
   3   4   1       41.21       23.20      6.13 o 
   4   4   1     1234.77     1269.21     18.34 o 
   5   4   1     3226.22     3429.42     49.34 o 
   6   4   1       45.63       98.04      3.87 o 
   7   4   1      141.09      166.94      8.57 o 
   8   4   1      144.88      157.49      3.51 o 
   9   4   1       22.65       48.72     13.69 o 
  10   4   1        3.57        3.65      3.38 o 
  11   4   1       22.19       17.67      3.82 o 
  12   4   1       14.07       16.12      4.51 o 
  13   4   1        4.50       10.97      6.75 o 
   1   5   1     5216.57     5283.81    180.68 o 
   2   5   1     8602.54     9485.95    128.18 o 
   3   5   1      219.01      234.61      6.66 o 
   4   5   1     1429.50     1450.63     31.99 o 
   5   5   1     5061.40     5213.45     75.53 o 
   6   5   1       50.03       42.83      2.61 o 
   7   5   1     1282.42     1260.91     14.50 o 
   8   5   1      133.42      141.63      3.30 o 
   9   5   1       30.74       38.30      3.98 o 
  10   5   1        0.05        0.55      3.57 o 
  11   5   1      593.37      615.27     12.76 o 
  12   5   1        1.12       -2.30      4.30 o 
   0   6   1     1126.33      996.50     12.39 o 
   1   6   1       13.90       15.81      3.95 o 
   2   6   1        2.50      -10.43     11.50 o 
   3   6   1       42.54       39.19      4.08 o 
   4   6   1        5.26       20.91      3.18 o 
   5   6   1      314.81      318.70      4.31 o 
   6   6   1       36.21       54.76      3.88 o 
   7   6   1      105.08      120.37      3.99 o 
   8   6   1       41.82       45.06      4.04 o 
   9   6   1      207.68      212.31      5.27 o 
  10   6   1        8.53       -0.11      4.77 o 
  11   6   1        2.48        3.59      4.51 o 
  12   6   1        5.24        6.12      4.92 o 
   1   7   1      739.62      787.30     13.80 o 
   2   7   1      123.50      144.22      4.47 o 
   3   7   1        4.13       10.03      3.14 o 
   4   7   1       65.67       82.52      3.66 o 
   5   7   1      494.44      520.89     13.09 o 
   6   7   1        6.16        6.56      3.34 o 
   7   7   1      122.61      118.68      4.25 o 
   8   7   1       16.62       24.15      4.60 o 
   9   7   1        2.93        6.91      5.02 o 
  10   7   1       41.32       30.09      5.19 o 
  11   7   1       54.06       72.89      6.20 o 
   0   8   1      745.08      685.36     24.79 o 
   1   8   1      166.89      154.74      4.97 o 
   2   8   1       67.34       70.63      4.39 o 
   3   8   1       96.42       99.34      4.60 o 
   4   8   1      242.00      234.24      4.92 o 
   5   8   1       24.59       19.45      3.66 o 
   6   8   1      142.98      140.59      5.21 o 
   7   8   1      183.31      165.65      6.40 o 
   8   8   1       32.65       29.47      5.28 o 
   9   8   1        1.54        4.15      5.44 o 
  10   8   1       32.57       41.46      7.97 o 
   1   9   1      339.13      348.58      5.84 o 
   2   9   1        0.15        5.93      4.20 o 
   3   9   1        6.30        3.56      4.21 o 
   4   9   1        5.05       54.82     28.46 o 
   5   9   1       36.47       45.04      4.45 o 
   6   9   1        4.24        2.03      4.63 o 
   7   9   1      221.66      229.89      5.73 o 
   8   9   1       16.90       14.68      5.04 o 
   9   9   1        0.13        1.92      5.26 o 
   0  10   1     1725.30     1723.82     68.79 o 
   1  10   1       66.90       66.33      5.55 o 
   2  10   1       30.24       28.09      6.06 o 
   3  10   1      930.20      953.27     32.73 o 
   4  10   1       68.94       80.31      6.52 o 
   5  10   1       77.04       52.59      5.24 o 
   6  10   1      967.31     1020.27     26.29 o 
   7  10   1       99.27       99.77      5.85 o 
   8  10   1        8.45        9.31      6.38 o 
   1  11   1      287.36      306.49     12.53 o 
   2  11   1        1.49       16.93      8.17 o 
   3  11   1        0.17        3.58     14.11 o 
   4  11   1       15.08       19.91      5.85 o 
   5  11   1      123.36      126.14      6.48 o 
   0  12   1      214.63      227.71     12.12 o 
   1  12   1       88.18      104.44      8.88 o 
   2   0   2     2891.91     2765.83     29.39 o 
   4   0   2     5446.43     5602.17    104.27 o 
   5   0   2     3247.99     3313.42     35.30 o 
   6   0   2     6117.88     6243.24    121.38 o 
   7   0   2    12253.97    12212.27     90.25 o 
   8   0   2     2317.26     2205.32     37.28 o 
   9   0   2    20275.58    20162.92    380.22 o 
  10   0   2     2428.24     2356.86     42.00 o 
  11   0   2      595.85      572.26      8.51 o 
  12   0   2     1836.96     1942.29     22.85 o 
  13   0   2     1873.40     1831.52     15.88 o 
  14   0   2        9.59       22.37      8.67 o 
   1   1   2      911.76      648.47     64.22 o 
   2   1   2     1933.82     1898.40     25.21 o 
   3   1   2    14235.64    14742.54    254.11 o 
   4   1   2      206.41      228.73      5.65 o 
   5   1   2     6949.40     7624.92     76.58 o 
   6   1   2       39.94       41.80      1.77 o 
   7   1   2       66.73       53.33      2.36 o 
   8   1   2     1480.58     1538.77     24.82 o 
   9   1   2       73.89       79.74      2.71 o 
  10   1   2        6.36        8.57      2.80 o 
  11   1   2     1486.97     1477.26     17.50 o 
  12   1   2      491.30      474.76      7.41 o 
  13   1   2      105.96      114.58      8.69 o 
  14   1   2       30.62       32.92      6.33 o 
   0   2   2        7.34       19.20      5.79 o 
   1   2   2    25261.57    25763.19    418.44 o 
   2   2   2     1415.60     1665.10     98.93 o 
   3   2   2      361.04      349.84      6.22 o 
   4   2   2     2362.82     2367.78     33.59 o 
   5   2   2      385.05      446.06     12.27 o 
   6   2   2     1109.84      916.98     15.00 o 
   7   2   2     1749.37     1750.80     40.74 o 
   8   2   2        2.66        4.91      2.04 o 
   9   2   2        5.53       13.14      3.34 o 
  10   2   2        1.52        1.27      2.94 o 
  11   2   2       23.16       21.55      4.59 o 
  12   2   2      839.67      887.55      9.84 o 
  13   2   2      178.76      188.01      6.49 o 
   1   3   2        2.00        4.12      4.35 o 
   2   3   2      928.57      960.60     34.16 o 
   3   3   2       36.84       42.18      2.55 o 
   4   3   2      286.48      321.79      5.27 o 
   5   3   2       85.66      106.49      3.12 o 
   6   3   2      112.06      112.27      3.64 o 
   7   3   2        7.08       19.59      2.77 o 
   8   3   2        2.71        1.67      2.17 o 
   9   3   2        0.05        5.03      2.70 o 
  10   3   2       56.38       51.87      3.56 o 
  11   3   2       45.08       44.74      3.50 o 
  12   3   2        3.75        5.80      4.74 o 
  13   3   2       39.39       27.43      6.20 o 
   0   4   2     1494.25     1672.55     41.58 o 
   1   4   2     1731.84     1930.86     66.63 o 
   2   4   2      909.36     1060.10     20.52 o 
   3   4   2     6856.22     7023.31    154.98 o 
   4   4   2       60.63       45.13      2.58 o 
   5   4   2      500.90      521.62      7.80 o 
   6   4   2     1519.09     1445.92     18.00 o 
   7   4   2     1099.02     1126.00     16.48 o 
   8   4   2      164.50      140.22      3.40 o 
   9   4   2      392.79      399.57     15.13 o 
  10   4   2      152.36      146.73      4.22 o 
  11   4   2        0.30        4.28      3.90 o 
  12   4   2      135.21      160.34      6.15 o 
  13   4   2      140.81      158.98      6.07 o 
   1   5   2      212.10      183.27      5.09 o 
   2   5   2      625.44      612.97     18.45 o 
   3   5   2      962.97     1002.60     19.14 o 
   4   5   2       90.98       73.23      3.06 o 
   5   5   2      105.81      140.44      5.18 o 
   6   5   2       12.66       82.24     30.23 o 
   7   5   2       52.25       61.72      2.68 o 
   8   5   2      144.68      141.27      3.19 o 
   9   5   2       60.81       55.12      3.40 o 
  10   5   2       16.56       19.36      3.90 o 
  11   5   2        3.21        6.34      4.39 o 
  12   5   2        2.05        0.45      4.48 o 
   0   6   2        0.53        9.98      6.21 o 
   1   6   2     1808.58     1743.44     17.32 o 
   2   6   2      660.83      635.48     14.44 o 
   3   6   2     4483.53     4598.15     77.31 o 
   4   6   2      526.28      478.92      9.91 o 
   5   6   2      450.21      389.48      5.33 o 
   6   6   2      438.14      407.97      7.70 o 
   7   6   2      797.76      764.88     13.77 o 
   8   6   2      595.66      572.04     12.04 o 
   9   6   2      659.43      690.50     13.36 o 
  10   6   2      236.32      228.66     11.37 o 
  11   6   2        9.15       12.74      4.52 o 
  12   6   2      172.48      195.78     10.75 o 
   1   7   2      550.64      472.33     12.49 o 
   2   7   2     1274.27     1137.36      9.09 o 
   3   7   2       27.46       31.14      3.38 o 
   4   7   2      728.47      676.01     11.47 o 
   5   7   2      622.15      623.67      9.29 o 
   6   7   2      466.72      432.95     12.82 o 
   7   7   2      643.78      616.43      6.51 o 
   8   7   2      936.04      909.25     32.62 o 
   9   7   2       84.90       88.49      6.09 o 
  10   7   2        9.37       12.81      8.27 o 
  11   7   2      386.99      374.83     17.18 o 
   0   8   2      170.88      172.14      7.85 o 
   1   8   2     1700.33     1545.68     27.34 o 
   2   8   2      112.72       94.07     12.80 o 
   3   8   2     2439.62     2349.67     35.44 o 
   4   8   2      152.69      147.13      9.44 o 
   5   8   2      605.42      558.61      7.52 o 
   6   8   2      172.15      155.19      4.62 o 
   7   8   2     1926.88     1958.07     66.18 o 
   8   8   2        2.61        4.28      4.79 o 
   9   8   2     1040.19     1060.58     26.91 o 
  10   8   2      120.05      110.28      5.73 o 
   1   9   2       24.76       26.51      6.11 o 
   2   9   2      289.81      266.98     11.49 o 
   3   9   2       62.92       61.41      4.95 o 
   4   9   2       22.59       27.48      4.87 o 
   5   9   2        5.95        6.53      4.27 o 
   6   9   2       12.08        8.80      4.50 o 
   7   9   2       22.24        4.55      8.16 o 
   8   9   2       29.86       42.05      8.22 o 
   9   9   2       30.82       15.30      5.32 o 
   0  10   2        4.13        9.97      6.59 o 
   1  10   2       58.27       56.86      6.51 o 
   2  10   2      515.61      535.93     15.28 o 
   3  10   2       11.17       22.71      8.41 o 
   4  10   2      295.32      295.35      7.63 o 
   5  10   2      158.72      176.47      9.60 o 
   6  10   2       29.03       26.23      5.74 o 
   7  10   2        0.04        7.28      5.41 o 
   1  11   2      104.43      126.59      9.78 o 
   2  11   2       61.28       63.18      8.32 o 
   3  11   2       41.11       26.85      6.83 o 
   4  11   2      107.26      104.29      7.69 o 
   5  11   2        6.58        4.23      7.47 o 
   0  12   2      317.38      358.45     10.79 o 
   1  12   2        0.19       -4.00      6.63 o 
   1   1   3     5768.37     5074.48    234.77 o 
   2   1   3      147.53      133.89     10.75 o 
   3   1   3     2029.32     2132.66     25.61 o 
   4   1   3     2065.64     2040.90     31.46 o 
   5   1   3        4.31      287.95     67.97 o 
   6   1   3      524.66      606.12      6.81 o 
   7   1   3      259.54      295.79      4.38 o 
   8   1   3     2975.13     2901.40     58.20 o 
   9   1   3     1207.43     1221.84     18.73 o 
  10   1   3     1527.54     1564.02     14.80 o 
  11   1   3        6.93        2.50      6.25 o 
  12   1   3       34.92       33.38      5.18 o 
  13   1   3      107.11      110.17      7.30 o 
  14   1   3      235.49      272.88     13.94 o 
   0   2   3     1260.93     1372.29    139.58 o 
   1   2   3    32356.47    34477.16    779.72 o 
   2   2   3    10903.89    11283.71    151.03 o 
   3   2   3      261.21      277.07      6.11 o 
   4   2   3     8793.41     9735.83    151.88 o 
   5   2   3      910.69      959.35     13.44 o 
   6   2   3      223.94      258.53      3.83 o 
   7   2   3      278.46      268.47      6.46 o 
   8   2   3      573.91      594.25     11.02 o 
   9   2   3        0.70        9.67      2.37 o 
  10   2   3       29.53       28.57      3.13 o 
  11   2   3       79.52       96.87      7.78 o 
  12   2   3      131.44      133.92      8.52 o 
  13   2   3       41.86       42.95      6.00 o 
   1   3   3      793.59      812.23     29.95 o 
   2   3   3     1218.94     1218.88     36.42 o 
   3   3   3       19.06       36.52      2.39 o 
   4   3   3      843.73     1080.22     11.08 o 
   5   3   3      191.52      253.75      4.39 o 
   6   3   3      673.81      603.54     15.79 o 
   7   3   3     5122.03     4964.94     80.35 o 
   8   3   3      275.63      260.94      4.55 o 
   9   3   3        2.60        2.03      2.33 o 
  10   3   3      135.10      142.24      3.86 o 
  11   3   3       88.17       93.73      5.10 o 
  12   3   3      198.31      209.56     15.35 o 
  13   3   3      366.05      390.96     12.52 o 
   0   4   3     1159.56     1522.95    165.11 o 
   1   4   3     1181.96     1270.26     67.88 o 
   2   4   3       16.34       30.54      2.80 o 
   3   4   3      850.56     1132.41     26.03 o 
   4   4   3     3129.23     3323.55     55.22 o 
   5   4   3        0.25        0.01      2.25 o 
   6   4   3      880.36      918.79     14.49 o 
   7   4   3       10.62        3.86      2.34 o 
   8   4   3       90.56      106.33      2.72 o 
   9   4   3      188.61      204.01      4.67 o 
  10   4   3       16.43       17.81      3.58 o 
  11   4   3      108.38      112.76      5.23 o 
  12   4   3       28.51       17.60      4.91 o 
  13   4   3       64.92       60.50      5.65 o 
   1   5   3       13.11       44.52      3.68 o 
   2   5   3     2146.37     2273.98     63.01 o 
   3   5   3      432.98      396.63     11.35 o 
   4   5   3     2051.61     2005.92     39.56 o 
   5   5   3      221.49      257.10      4.41 o 
   6   5   3        2.83        4.20      2.59 o 
   7   5   3        0.28        0.03      2.65 o 
   8   5   3     2287.27     2238.53     39.23 o 
   9   5   3       26.34       27.05      3.25 o 
  10   5   3      818.20      792.91     17.87 o 
  11   5   3       30.53       37.38      4.72 o 
  12   5   3       23.48       14.37      4.60 o 
   0   6   3     4078.44     3985.87    199.34 o 
   1   6   3        0.04        5.26      3.66 o 
   2   6   3      210.29      190.69      4.19 o 
   3   6   3      670.41      605.65     12.97 o 
   4   6   3      310.83      299.76      6.10 o 
   5   6   3       33.69       40.66      3.05 o 
   6   6   3      219.13      221.47      5.80 o 
   7   6   3        0.37        3.17      3.27 o 
   8   6   3      327.26      289.97      9.15 o 
   9   6   3       27.69       19.61      4.64 o 
  10   6   3       92.39       84.36      5.61 o 
  11   6   3       41.66       27.78      5.90 o 
  12   6   3       18.39       13.12      5.12 o 
   1   7   3       22.22       17.14      4.18 o 
   2   7   3      153.52      146.38      9.02 o 
   3   7   3      209.84      198.00      4.78 o 
   4   7   3      181.53      187.00      5.46 o 
   5   7   3      427.34      405.85     12.67 o 
   6   7   3        2.85       -3.26      3.26 o 
   7   7   3      184.86      164.64      4.76 o 
   8   7   3      225.66      243.95      8.31 o 
   9   7   3       15.60       26.96      5.05 o 
  10   7   3      130.63      120.41      5.44 o 
  11   7   3      117.00      116.48      8.72 o 
   0   8   3      182.44      176.55      7.80 o 
   1   8   3       18.97       25.47      4.01 o 
   2   8   3        1.93       27.07     11.60 o 
   3   8   3      320.61      287.96      6.61 o 
   4   8   3      171.75      171.19      4.33 o 
   5   8   3      103.62      100.14      3.91 o 
   6   8   3       92.87       87.89      4.57 o 
   7   8   3       12.82       15.61      5.53 o 
   8   8   3       45.59       54.21      5.28 o 
   9   8   3      144.82      120.25      5.91 o 
  10   8   3        0.33        0.18      5.91 o 
   1   9   3      372.19      333.12     14.42 o 
   2   9   3      186.22      191.05      6.22 o 
   3   9   3       15.87       14.83      4.97 o 
   4   9   3      339.33      332.31     15.95 o 
   5   9   3      648.43      624.87      9.25 o 
   6   9   3        4.11       -2.45      4.44 o 
   7   9   3       24.87       30.24      5.08 o 
   8   9   3       31.95       33.93      7.41 o 
   9   9   3        2.21       -1.71      5.39 o 
   0  10   3      142.78      128.65     11.42 o 
   1  10   3        7.93       12.91      6.46 o 
   2  10   3      100.29      134.14     15.90 o 
   3  10   3      999.88     1013.34     21.51 o 
   4  10   3        0.03        2.96      5.66 o 
   5  10   3       99.85      110.98      9.55 o 
   6  10   3       36.66       36.81      5.49 o 
   7  10   3        0.12       -5.38      5.38 o 
   1  11   3        1.55        4.94      6.86 o 
   2  11   3      419.11      418.33     15.45 o 
   3  11   3        9.20        7.35      6.54 o 
   4  11   3      380.84      378.53     18.07 o 
   5  11   3       12.85       14.26      6.06 o 
   0  12   3        0.08       -6.07      9.64 o 
   1  12   3      384.66      433.75     17.74 o 
   1   0   4     3998.56     2248.19    776.30 o 
   2   0   4     4145.42     4340.03     64.91 o 
   3   0   4    47490.87    54832.68   1825.91 o 
   4   0   4    13497.80    14855.29    305.19 o 
   5   0   4      247.56      208.55      3.24 o 
   6   0   4    25219.94    27840.93    438.18 o 
   7   0   4     2104.74     1972.65     24.41 o 
   8   0   4      160.29      201.47      4.83 o 
   9   0   4     1418.37     1438.15     25.66 o 
  10   0   4     2852.58     2842.01     41.41 o 
  11   0   4     2088.84     2053.23     21.40 o 
  12   0   4     2666.05     2632.03     17.07 o 
  13   0   4      418.55      424.73     22.51 o 
  14   0   4      241.51      225.94     18.86 o 
   1   1   4      352.90      389.11      5.50 o 
   2   1   4    27037.17    28446.09    512.45 o 
   3   1   4      108.28       95.95      2.33 o 
   4   1   4       77.32      116.81      6.16 o 
   5   1   4        1.48     2503.14    608.01 o 
   6   1   4      268.37      267.37      3.85 o 
   7   1   4       13.64        7.46      2.17 o 
   8   1   4      510.53      570.75      9.20 o 
   9   1   4      149.56      152.37      2.77 o 
  10   1   4        0.01        1.12      3.03 o 
  11   1   4      379.96      384.85      7.42 o 
  12   1   4       54.80       65.96      4.77 o 
  13   1   4      191.63      185.19      9.80 o 
  14   1   4      332.21      340.72     56.44 o 
   0   2   4     1734.53     1673.28     58.27 o 
   1   2   4      174.99      151.30      5.58 o 
   2   2   4     5957.31     6228.01    117.29 o 
   3   2   4      209.29      160.43      2.76 o 
   4   2   4     1762.42     1945.81     34.46 o 
   5   2   4     4207.21     4371.73     56.50 o 
   6   2   4      655.78      695.29      8.93 o 
   7   2   4      137.89      119.96      2.30 o 
   8   2   4       60.26       62.38      2.46 o 
   9   2   4     2558.34     2457.99     46.61 o 
  10   2   4      269.02      269.73      6.80 o 
  11   2   4      193.62      201.98      5.11 o 
  12   2   4        5.58        4.97      4.76 o 
  13   2   4        0.17       -3.36      5.36 o 
   1   3   4        0.17      -12.03     15.88 o 
   2   3   4       67.66       93.41      3.42 o 
   3   3   4        7.17       31.58     10.21 o 
   4   3   4     1924.25     1810.34     20.46 o 
   5   3   4      125.42      145.28      3.55 o 
   6   3   4        4.10        5.49      2.17 o 
   7   3   4        1.13       13.40      4.05 o 
   8   3   4       14.84       13.29      2.15 o 
   9   3   4        7.61        4.11      2.31 o 
  10   3   4       93.44      101.90      5.42 o 
  11   3   4       11.17        2.81      5.77 o 
  12   3   4        9.01        9.09      4.49 o 
  13   3   4       20.96       26.83      5.83 o 
   0   4   4      182.36      234.52     15.50 o 
   1   4   4      988.80     1001.77     36.65 o 
   2   4   4      712.25      761.05     19.58 o 
   3   4   4     1237.65     1136.04     28.60 o 
   4   4   4      867.47      874.57     15.82 o 
   5   4   4      325.48      282.33      5.28 o 
   6   4   4        6.09        4.45      2.26 o 
   7   4   4       75.02       55.98      2.48 o 
   8   4   4       74.40       72.53      2.61 o 
   9   4   4     1051.47     1005.99     23.01 o 
  10   4   4       21.23       18.23      3.64 o 
  11   4   4      343.12      344.59     11.42 o 
  12   4   4       40.27       34.78      4.88 o 
  13   4   4        2.81        0.16      5.48 o 
   1   5   4       51.43       78.08     15.22 o 
   2   5   4       61.30       40.25      4.34 o 
   3   5   4      304.75      353.65      7.65 o 
   4   5   4      307.64      278.50      5.47 o 
   5   5   4       10.75        8.60      2.58 o 
   6   5   4      141.88      119.03      3.65 o 
   7   5   4        6.06       10.52      2.75 o 
   8   5   4       49.73       56.01      3.07 o 
   9   5   4      120.13      117.47      3.42 o 
  10   5   4       42.60       37.80      3.79 o 
  11   5   4       39.71       39.42      5.05 o 
  12   5   4       20.16       15.13      4.48 o 
   0   6   4      620.47      650.92     58.12 o 
   1   6   4      853.85      801.52     23.43 o 
   2   6   4      313.53      313.34     13.14 o 
   3   6   4      510.51      452.59      9.04 o 
   4   6   4      187.77      173.50      3.39 o 
   5   6   4      180.10      159.52      3.59 o 
   6   6   4      116.28      134.98      3.47 o 
   7   6   4      209.64      211.65      9.92 o 
   8   6   4       30.65       24.31      3.91 o 
   9   6   4      535.34      485.82      7.59 o 
  10   6   4      193.70      182.18      6.31 o 
  11   6   4      139.29      162.79      5.18 o 
  12   6   4        0.59        8.77      5.06 o 
   1   7   4       14.06       16.76      4.08 o 
   2   7   4     3267.18     3013.24     67.54 o 
   3   7   4        4.71       10.23      3.16 o 
   4   7   4     1551.91     1408.36     13.25 o 
   5   7   4      227.62      244.38     19.97 o 
   6   7   4        4.58        7.13      3.50 o 
   7   7   4      190.15      177.19      6.13 o 
   8   7   4      479.17      459.89     11.92 o 
   9   7   4       22.52       17.33      4.79 o 
  10   7   4      375.97      328.43     10.05 o 
  11   7   4      311.61      296.27      9.64 o 
   0   8   4     3535.58     3327.86     61.74 o 
   1   8   4      794.56      770.12     21.19 o 
   2   8   4     2061.97     2024.24     63.99 o 
   3   8   4       63.91       54.15      4.34 o 
   4   8   4     3020.36     2859.82     30.13 o 
   5   8   4       26.55       23.87      4.24 o 
   6   8   4     1353.48     1412.53     24.90 o 
   7   8   4       43.57       49.90      4.95 o 
   8   8   4      107.25      123.86      5.22 o 
   9   8   4       35.55       53.78      6.18 o 
  10   8   4     1076.98     1060.72     36.26 o 
   1   9   4        0.04        1.16      4.44 o 
   2   9   4       20.58       23.26      4.93 o 
   3   9   4       19.65       24.61      4.40 o 
   4   9   4      100.71      101.49      7.25 o 
   5   9   4      120.40      116.12      6.29 o 
   6   9   4      302.28      312.71     11.71 o 
   7   9   4      132.28      137.52      6.65 o 
   8   9   4       83.20       95.87      9.48 o 
   9   9   4        0.09       -0.80      5.40 o 
   0  10   4        1.33        4.57      7.36 o 
   1  10   4      497.98      482.60     18.28 o 
   2  10   4        5.17        6.65     11.77 o 
   3  10   4        0.53       -0.95      5.40 o 
   4  10   4        3.40        1.11      5.46 o 
   5  10   4       86.48       75.61      6.12 o 
   6  10   4       56.35       58.29      5.63 o 
   7  10   4      163.19      165.90      6.01 o 
   1  11   4        1.12        6.05      6.53 o 
   2  11   4       48.12       67.24      8.36 o 
   3  11   4        5.89        5.66      7.09 o 
   4  11   4      185.65      204.60      9.12 o 
   5  11   4        1.69        9.55      6.14 o 
   0  12   4      348.90      438.60     15.15 o 
   1  12   4        9.83        3.77      8.03 o 
   1   1   5        4.73        4.49      1.82 o 
   2   1   5     4386.64     4249.46     41.86 o 
   3   1   5       52.98       54.42      2.12 o 
   4   1   5      540.42      493.57      8.35 o 
   5   1   5      696.23      686.85     18.39 o 
   6   1   5     2692.72     2934.91     36.89 o 
   7   1   5       90.42      177.20     24.03 o 
   8   1   5        1.38        5.65      2.47 o 
   9   1   5      531.04      544.70      9.51 o 
  10   1   5        0.45       -1.83      3.01 o 
  11   1   5      188.21      196.16      4.61 o 
  12   1   5      388.73      394.01     11.63 o 
  13   1   5       60.72       57.85      5.68 o 
  14   1   5       33.02       38.33     10.22 o 
   0   2   5     4319.94     4258.28    101.38 o 
   1   2   5     9351.43     9558.85    225.51 o 
   2   2   5     1303.84     1379.13     27.60 o 
   3   2   5      985.68      997.30     16.36 o 
   4   2   5      652.89      877.29     93.81 o 
   5   2   5      943.34     1403.37    130.77 o 
   6   2   5     1157.86     1131.44     17.49 o 
   7   2   5      547.52      527.63      9.58 o 
   8   2   5      445.35      474.85      8.78 o 
   9   2   5        0.30       -1.07      2.52 o 
  10   2   5      468.12      451.75     10.04 o 
  11   2   5       42.35       39.95      3.61 o 
  12   2   5        0.62        0.88      4.75 o 
  13   2   5        4.56        8.24      5.37 o 
   1   3   5    11123.58    12305.13    595.93 o 
   2   3   5     1041.81     1032.61     22.87 o 
   3   3   5     1725.63     1740.93     29.47 o 
   4   3   5    14154.71    14347.35    176.70 o 
   5   3   5     2558.43     2804.81     42.62 o 
   6   3   5      109.34      111.56      2.56 o 
   7   3   5      729.58      701.40     11.69 o 
   8   3   5        0.48        0.58      2.18 o 
   9   3   5      139.89      147.29      3.47 o 
  10   3   5     1691.33     1646.66     34.44 o 
  11   3   5      169.19      170.35      4.58 o 
  12   3   5       54.12       58.89      5.19 o 
  13   3   5       45.29       41.98      5.83 o 
   0   4   5     1322.30     1658.49    143.21 o 
   1   4   5     1130.83     1317.86     57.35 o 
   2   4   5       24.99       84.61     18.49 o 
   3   4   5       10.44        3.76      2.45 o 
   4   4   5     3128.76     3451.62     65.48 o 
   5   4   5       13.78       16.41      2.22 o 
   6   4   5      113.31      126.20      2.70 o 
   7   4   5      564.42      571.70     11.63 o 
   8   4   5      192.97      204.58      4.25 o 
   9   4   5        8.62        5.75      2.84 o 
  10   4   5       96.60       87.19      3.76 o 
  11   4   5        2.40       -3.69      4.84 o 
  12   4   5       73.21       66.94      5.14 o 
  13   4   5       13.72       10.84      5.51 o 
   1   5   5     1726.63     1892.03    101.05 o 
   2   5   5      455.90      471.06     13.38 o 
   3   5   5     1245.47     1288.35     40.14 o 
   4   5   5      643.30      577.72      7.75 o 
   5   5   5      167.05      170.93      3.30 o 
   6   5   5      249.46      277.22      5.53 o 
   7   5   5      128.68      124.13      3.19 o 
   8   5   5      115.52       99.75      4.12 o 
   9   5   5       22.44       25.30      3.24 o 
  10   5   5       49.43       56.76      3.78 o 
  11   5   5      100.73       89.10      4.68 o 
  12   5   5        2.07        0.40      4.43 o 
   0   6   5       47.83       61.30      6.37 o 
   1   6   5      521.95      457.91     21.71 o 
   2   6   5      110.95      113.52      6.71 o 
   3   6   5     1281.53     1224.76     31.16 o 
   4   6   5       31.32       45.96      2.84 o 
   5   6   5     1097.21     1001.67     16.28 o 
   6   6   5      606.35      584.56     11.03 o 
   7   6   5      260.84      239.42      5.49 o 
   8   6   5        0.64        2.79      3.98 o 
   9   6   5      364.00      333.62      5.59 o 
  10   6   5        7.51        4.73      4.65 o 
  11   6   5       75.33       54.65      4.65 o 
  12   6   5      127.96      147.63      5.54 o 
   1   7   5      521.59      544.40     20.44 o 
   2   7   5     1974.42     1885.62     45.18 o 
   3   7   5       50.47       50.18      3.14 o 
   4   7   5      411.66      391.85      7.39 o 
   5   7   5        5.37        2.12      3.52 o 
   6   7   5        0.84        2.88      3.36 o 
   7   7   5        6.26       11.49      4.90 o 
   8   7   5      229.11      224.10     10.17 o 
   9   7   5       16.80       22.66      7.16 o 
  10   7   5       27.80       20.04      6.14 o 
  11   7   5       33.14       40.08      6.90 o 
   0   8   5       51.85       48.37      6.12 o 
   1   8   5       62.34       75.81      4.84 o 
   2   8   5      167.33      176.26      5.34 o 
   3   8   5      643.01      586.80     17.32 o 
   4   8   5       31.25       33.77      3.91 o 
   5   8   5        6.02        7.56      4.17 o 
   6   8   5       88.12       89.97      4.45 o 
   7   8   5        0.01        8.97      4.71 o 
   8   8   5       62.97       63.96      4.99 o 
   9   8   5       82.83       74.41      5.30 o 
  10   8   5       15.94       18.88      5.80 o 
   1   9   5       33.45       43.78      4.54 o 
   2   9   5      880.74      812.81     16.82 o 
   3   9   5        1.00        2.59      4.03 o 
   4   9   5      703.09      695.74     11.14 o 
   5   9   5       30.32       36.05      4.99 o 
   6   9   5       19.65       18.32      4.76 o 
   7   9   5        4.13       -3.94      5.25 o 
   8   9   5      617.68      630.75     27.69 o 
   9   9   5        5.63        5.52      5.53 o 
   0  10   5      403.22      419.67     37.70 o 
   1  10   5       43.26       45.53      5.10 o 
   2  10   5        0.79        7.78      5.10 o 
   3  10   5       18.44       30.15      7.23 o 
   4  10   5       69.66       73.34      5.82 o 
   5  10   5       13.14       16.10      9.25 o 
   6  10   5      166.96      158.46      5.73 o 
   7  10   5       27.07       25.25      9.97 o 
   1  11   5       37.90       54.23      7.12 o 
   2  11   5       63.47       56.82      7.20 o 
   3  11   5        2.06        0.94      6.82 o 
   4  11   5       74.50       65.78      7.92 o 
   5  11   5       97.96      106.85      7.27 o 
   0  12   5       13.67       18.99     10.22 o 
   1  12   5      133.87      162.17      7.82 o 
   0   0   6    35741.43    42756.37    145.74 o 
   1   0   6     5156.57     5258.94     74.92 o 
   2   0   6    12051.15    12484.17    180.91 o 
   3   0   6     8945.04    10059.52     82.98 o 
   4   0   6       31.86       26.42      2.95 o 
   5   0   6     3628.96     3672.08     70.62 o 
   6   0   6     4441.58     4856.29     84.11 o 
   7   0   6      137.64      146.03      3.60 o 
   8   0   6      413.53      425.66     11.34 o 
   9   0   6        2.85       -0.54      3.31 o 
  10   0   6        1.92        1.36      4.24 o 
  11   0   6       29.47       35.32      5.29 o 
  12   0   6      183.94      187.46      9.30 o 
  13   0   6       52.63       35.08      7.01 o 
  14   0   6       26.03       23.64      7.94 o 
   1   1   6     5915.77     6125.97    105.31 o 
   2   1   6      292.49      292.01     10.68 o 
   3   1   6      314.28      356.88      5.27 o 
   4   1   6      126.34      121.94      2.29 o 
   5   1   6     1589.30     1738.02     41.41 o 
   6   1   6     3361.12     3603.44     50.74 o 
   7   1   6      102.68      107.19      2.58 o 
   8   1   6     1916.12     1939.05     23.67 o 
   9   1   6        0.42       -0.13      2.22 o 
  10   1   6       42.89       45.05      3.01 o 
  11   1   6      314.85      303.30      6.98 o 
  12   1   6       10.65        6.44      4.35 o 
  13   1   6        0.63        2.15      5.05 o 
  14   1   6        0.39       -5.58      5.85 o 
   0   2   6     4447.52     4651.79    143.81 o 
   1   2   6    11687.07    12379.71    295.38 o 
   2   2   6     6658.65     7092.38    124.28 o 
   3   2   6     8113.92     8899.20    115.17 o 
   4   2   6      142.15      110.04      3.74 o 
   5   2   6        1.57        3.02      1.81 o 
   6   2   6       21.15       30.52      2.03 o 
   7   2   6       17.84        8.53      1.98 o 
   8   2   6      711.75      724.86     15.21 o 
   9   2   6      269.26      273.38      5.72 o 
  10   2   6       88.99       86.25      6.55 o 
  11   2   6        1.81        2.42      3.52 o 
  12   2   6       76.38       74.07      7.33 o 
  13   2   6        0.94       -3.30      5.55 o 
   1   3   6     1448.04     1619.24     38.25 o 
   2   3   6      163.51      134.99      9.69 o 
   3   3   6        0.25        5.09      3.32 o 
   4   3   6      416.67      492.91     31.12 o 
   5   3   6      439.92      441.66      6.48 o 
   6   3   6      163.54      159.33      4.30 o 
   7   3   6        8.26        1.90      2.17 o 
   8   3   6        0.91        6.29      2.56 o 
   9   3   6       89.06       83.75      2.56 o 
  10   3   6        3.05        1.36      3.75 o 
  11   3   6       14.59       13.38      5.56 o 
  12   3   6        2.63       -0.79      4.44 o 
  13   3   6       14.20        8.86      5.76 o 
   0   4   6     1625.93     1556.61     96.76 o 
   1   4   6       10.22       17.04      6.63 o 
   2   4   6      337.39      325.27     10.15 o 
   3   4   6     4339.15     4398.67     60.82 o 
   4   4   6      727.99      809.40     10.66 o 
   5   4   6      263.78      262.13      4.74 o 
   6   4   6      420.61      409.29      8.63 o 
   7   4   6      140.56      135.84      2.96 o 
   8   4   6      600.51      589.13     12.29 o 
   9   4   6        0.61        3.03      3.18 o 
  10   4   6       49.58       47.22      3.82 o 
  11   4   6      134.84      132.17      4.73 o 
  12   4   6        1.43        1.73      4.90 o 
  13   4   6      193.44      215.45      6.05 o 
   1   5   6       14.63        8.64      3.50 o 
   2   5   6        0.07        2.54      2.61 o 
   3   5   6      517.30      496.93      6.70 o 
   4   5   6       18.49       25.42      2.74 o 
   5   5   6       31.52       22.40      2.63 o 
   6   5   6      212.71      206.19      5.50 o 
   7   5   6      336.60      319.94      7.64 o 
   8   5   6        7.67        4.97      2.71 o 
   9   5   6       11.44       15.23      3.15 o 
  10   5   6        2.20        2.88      3.60 o 
  11   5   6        0.02       -4.17      4.17 o 
  12   5   6       11.06       16.90      4.32 o 
   0   6   6      354.95      304.00     10.73 o 
   1   6   6       22.13       24.99      4.49 o 
   2   6   6        6.90       40.62     18.88 o 
   3   6   6     1777.20     1715.99     35.95 o 
   4   6   6       27.64       32.09      2.82 o 
   5   6   6      468.49      447.56      7.74 o 
   6   6   6      109.88       90.28      3.72 o 
   7   6   6        6.58      185.64     71.81 o 
   8   6   6       24.54       16.77      4.03 o 
   9   6   6      324.90      337.52      8.75 o 
  10   6   6       15.46       10.48      4.89 o 
  11   6   6       39.83       39.64      4.66 o 
  12   6   6        0.20        8.80      5.53 o 
   1   7   6     2077.57     1993.42     57.47 o 
   2   7   6        1.52        5.31      3.72 o 
   3   7   6      164.29      171.95      4.19 o 
   4   7   6      757.66      701.93     10.08 o 
   5   7   6      382.98      357.40      4.54 o 
   6   7   6      170.78      138.34      9.94 o 
   7   7   6     1240.43     1140.48     33.80 o 
   8   7   6       17.60       18.84      4.36 o 
   9   7   6      207.86      208.04      5.61 o 
  10   7   6      359.00      406.33     29.18 o 
  11   7   6       95.41       85.78     11.04 o 
   0   8   6      122.48      122.98      6.53 o 
   1   8   6     3197.72     3096.76     68.12 o 
   2   8   6       15.60       22.79      4.01 o 
   3   8   6     3317.72     3236.35     58.66 o 
   4   8   6        3.90        3.28      3.52 o 
   5   8   6      741.17      700.38     10.73 o 
   6   8   6      219.60      228.55      4.85 o 
   7   8   6      914.32      998.53     38.30 o 
   8   8   6       29.29       29.59      7.56 o 
   9   8   6      421.70      405.74     13.84 o 
  10   8   6      125.00      130.90      6.34 o 
   1   9   6       73.53       72.19      5.35 o 
   2   9   6      212.37      216.44      5.85 o 
   3   9   6        3.29        1.32      4.71 o 
   4   9   6       86.57       80.75      4.91 o 
   5   9   6      135.70      141.23      5.93 o 
   6   9   6       22.46       29.80      4.80 o 
   7   9   6       62.11       57.53      5.09 o 
   8   9   6      166.07      161.51      6.04 o 
   9   9   6      142.56      140.57      6.84 o 
   0  10   6      212.52      246.42      9.07 o 
   1  10   6      159.98      162.84      6.07 o 
   2  10   6      126.64      129.52      6.87 o 
   3  10   6      221.45      199.01      7.45 o 
   4  10   6       26.54       48.07      5.46 o 
   5  10   6       63.55       57.35      6.09 o 
   6  10   6        0.86        1.50      4.88 o 
   7  10   6       12.10       10.61      5.32 o 
   1  11   6       20.41       24.27     11.55 o 
   2  11   6       93.87      107.05      7.48 o 
   3  11   6       26.53       21.04      7.24 o 
   4  11   6       81.65      105.68      8.86 o 
   5  11   6       23.08       19.76      8.15 o 
   0  12   6      101.15      118.23     14.16 o 
   1   1   7      887.01      884.33     19.28 o 
   2   1   7     1124.85     1094.47     15.03 o 
   3   1   7      245.81      234.43      3.40 o 
   4   1   7       59.12       38.51      2.01 o 
   5   1   7      114.39      146.60      2.54 o 
   6   1   7      807.45      947.16     13.56 o 
   7   1   7      602.21      591.54     14.81 o 
   8   1   7      820.95      791.45     11.04 o 
   9   1   7        0.80       -2.18      2.18 o 
  10   1   7      478.17      475.95      7.72 o 
  11   1   7       56.66       71.66      4.03 o 
  12   1   7      118.90      108.16      4.73 o 
  13   1   7       13.21        7.12      5.19 o 
   0   2   7      208.60      213.57      7.88 o 
   1   2   7     1186.79     1251.16     17.77 o 
   2   2   7      306.16      286.11      5.29 o 
   3   2   7      210.92      210.49      4.57 o 
   4   2   7      523.06      534.74      7.82 o 
   5   2   7        0.01        1.95      1.67 o 
   6   2   7     2488.63     2485.27     46.70 o 
   7   2   7        7.84        6.85      1.87 o 
   8   2   7        5.26        4.73      2.15 o 
   9   2   7      151.33      144.80      2.67 o 
  10   2   7      407.67      391.05     10.44 o 
  11   2   7       29.01       33.01      3.71 o 
  12   2   7       24.99       21.28      5.10 o 
  13   2   7        0.04       -1.69      5.60 o 
   1   3   7     4182.71     4294.83     42.64 o 
   2   3   7     9443.11    10306.69    215.67 o 
   3   3   7        0.17       -2.20      2.24 o 
   4   3   7     3360.70     3168.73     60.96 o 
   5   3   7      915.26      902.41     15.60 o 
   6   3   7      377.72      363.54      7.40 o 
   7   3   7        0.70       -3.87      3.87 o 
   8   3   7     4479.93     4474.98     77.85 o 
   9   3   7      112.89      117.28      3.64 o 
  10   3   7       62.47       50.61      3.67 o 
  11   3   7       30.29       21.54      5.82 o 
  12   3   7       20.19       15.21      5.63 o 
  13   3   7      145.64      139.57     23.30 o 
   0   4   7     3207.13     3989.12    189.55 o 
   1   4   7     2140.84     2412.36     46.99 o 
   2   4   7     1012.74     1102.27     23.05 o 
   3   4   7      184.83      231.38      4.21 o 
   4   4   7      454.03      360.96      7.09 o 
   5   4   7      182.54      179.96      3.47 o 
   6   4   7     3149.75     3266.10     59.58 o 
   7   4   7      892.14      845.04     15.85 o 
   8   4   7       15.91       17.14      2.50 o 
   9   4   7      591.64      587.25     16.37 o 
  10   4   7      134.98      143.53      4.50 o 
  11   4   7       13.29        5.46      5.08 o 
  12   4   7       64.51       52.50      6.79 o 
  13   4   7       92.44       83.16      5.67 o 
   1   5   7      764.25      893.81     30.92 o 
   2   5   7      453.93      407.80     10.63 o 
   3   5   7      201.14      217.75      3.48 o 
   4   5   7        8.09       12.90      2.62 o 
   5   5   7      371.30      397.02      5.74 o 
   6   5   7      483.02      500.93      9.87 o 
   7   5   7      381.03      385.94      9.75 o 
   8   5   7       21.24       15.46      2.74 o 
   9   5   7      115.13       96.31      3.49 o 
  10   5   7       98.52       93.90      4.15 o 
  11   5   7       14.27       19.65      4.27 o 
  12   5   7        2.95       -0.07      4.96 o 
   0   6   7       66.10       47.49      8.05 o 
   1   6   7      190.88      166.24      5.78 o 
   2   6   7       72.46       61.97      3.54 o 
   3   6   7     1077.84      981.80     18.62 o 
   4   6   7      423.26      379.97      8.64 o 
   5   6   7      155.35      146.02      3.77 o 
   6   6   7      633.11      599.13     13.02 o 
   7   6   7       35.37       36.88      3.37 o 
   8   6   7        0.44        1.31      3.91 o 
   9   6   7        5.93       22.46      5.88 o 
  10   6   7      203.72      201.32      7.28 o 
  11   6   7      172.80      178.06     13.95 o 
  12   6   7       76.59       97.30      7.73 o 
   1   7   7     1323.15     1288.64     39.91 o 
   2   7   7      340.80      318.34      9.59 o 
   3   7   7        3.18        3.89      3.24 o 
   4   7   7     1273.81     1217.02     22.44 o 
   5   7   7      232.55      217.75      4.15 o 
   6   7   7       19.37       12.72      3.56 o 
   7   7   7       68.57       62.42      4.03 o 
   8   7   7      531.74      536.58     15.83 o 
   9   7   7       22.80       18.82      7.92 o 
  10   7   7      277.39      260.41     12.78 o 
  11   7   7       66.31       83.21      8.27 o 
   0   8   7      126.36      119.05     19.49 o 
   1   8   7      325.43      329.70      8.40 o 
   2   8   7       86.91       91.02      4.29 o 
   3   8   7        1.59        8.38      3.71 o 
   4   8   7        5.25        6.43      3.47 o 
   5   8   7        9.96       11.13      4.29 o 
   6   8   7      384.58      361.93      6.11 o 
   7   8   7        3.40        5.97      4.72 o 
   8   8   7      136.34      137.22      5.37 o 
   9   8   7       27.97       39.24      5.33 o 
  10   8   7        2.55       12.22      6.11 o 
   1   9   7     1074.58     1018.40     33.75 o 
   2   9   7      688.33      663.16     14.58 o 
   3   9   7       22.54       28.34      4.75 o 
   4   9   7       83.18       93.19      9.11 o 
   5   9   7      599.80      567.59      8.23 o 
   6   9   7        2.51       -0.07      4.94 o 
   7   9   7      191.93      213.28     20.40 o 
   8   9   7      141.94      138.65      8.88 o 
   9   9   7        8.23       13.09      6.02 o 
   0  10   7       57.54       72.79     15.00 o 
   1  10   7      396.85      424.98     13.30 o 
   2  10   7       27.36       16.67      6.17 o 
   3  10   7        3.14        4.92      7.41 o 
   4  10   7      171.17      159.11      6.31 o 
   5  10   7      151.45      160.05      8.37 o 
   6  10   7       21.72       28.00      5.41 o 
   7  10   7      122.44      153.15      6.09 o 
   1  11   7      493.69      526.44     10.39 o 
   2  11   7        0.34       -3.25      6.50 o 
   3  11   7       40.78       52.59      7.16 o 
   4  11   7        5.24        2.71      7.83 o 
   5  11   7       93.84       89.50      6.74 o 
   0   0   8      157.63      177.30      5.58 o 
   1   0   8     1166.01     1275.34     18.54 o 
   2   0   8     1851.27     1828.95     31.36 o 
   3   0   8     3447.06     3494.07     49.16 o 
   4   0   8      471.80      502.90     14.81 o 
   5   0   8     1182.76     1284.14     24.42 o 
   6   0   8      164.70      143.77      3.06 o 
   7   0   8      218.33      204.38      8.53 o 
   8   0   8        0.63       -0.03      2.94 o 
   9   0   8      163.97      181.33      5.62 o 
  10   0   8       86.81       89.16      4.75 o 
  11   0   8      716.87      682.46     26.53 o 
  12   0   8       68.95       74.62      6.83 o 
  13   0   8       12.89        8.40      6.05 o 
   1   1   8     2490.71     2523.69     40.97 o 
   2   1   8      737.96      657.01     12.70 o 
   3   1   8      343.01      562.87     90.22 o 
   4   1   8       86.94      173.56     28.06 o 
   5   1   8      438.89      467.34      8.57 o 
   6   1   8      278.43      291.17      4.61 o 
   7   1   8        1.06       -4.80      4.80 o 
   8   1   8     1288.70     1295.59     41.07 o 
   9   1   8      361.93      375.40      9.50 o 
  10   1   8       97.25       94.65      3.19 o 
  11   1   8      168.24      161.03      4.72 o 
  12   1   8       12.36       15.17      4.31 o 
  13   1   8       31.31       31.00      5.83 o 
   0   2   8     2980.81     3017.79     84.23 o 
   1   2   8       77.88       91.62      3.18 o 
   2   2   8      223.86      201.84      6.08 o 
   3   2   8      148.36      194.92      2.65 o 
   4   2   8     1080.26     1054.62     14.37 o 
   5   2   8      170.73      165.23      3.29 o 
   6   2   8     3366.14     3203.69     54.34 o 
   7   2   8       17.25       18.33      2.07 o 
   8   2   8       94.44       86.15      2.42 o 
   9   2   8      675.96      650.77      8.72 o 
  10   2   8      499.21      492.65      7.95 o 
  11   2   8        0.74        0.96      3.55 o 
  12   2   8      343.78      367.70      8.50 o 
  13   2   8        8.26       19.22      8.59 o 
   1   3   8     1019.07     1133.61     15.87 o 
   2   3   8      890.46      989.68     20.19 o 
   3   3   8       13.79       18.44      2.29 o 
   4   3   8      822.40      760.93     16.18 o 
   5   3   8      592.61      631.75     11.38 o 
   6   3   8        6.56     2739.03    817.83 o 
   7   3   8      399.79      385.23      7.68 o 
   8   3   8      435.21      431.58      7.29 o 
   9   3   8      255.60      244.87      5.23 o 
  10   3   8      142.18      137.64      4.20 o 
  11   3   8        7.36        2.99      4.47 o 
  12   3   8        8.75       13.62      4.56 o 
  13   3   8        2.21        0.43      4.96 o 
   0   4   8     2312.45     2475.93     57.64 o 
   1   4   8      385.56      425.47     17.67 o 
   2   4   8      524.19      522.71      6.27 o 
   3   4   8        6.80       -7.13      7.13 o 
   4   4   8     3791.63     3775.05     68.36 o 
   5   4   8       36.43       39.99      2.69 o 
   6   4   8      139.48      143.34      3.31 o 
   7   4   8      186.62      177.94      3.15 o 
   8   4   8       38.19       43.37      2.54 o 
   9   4   8      632.54      614.54     18.64 o 
  10   4   8      117.96      132.96      4.94 o 
  11   4   8       12.19        3.59      4.27 o 
  12   4   8       51.62       62.60      7.51 o 
  13   4   8        0.17        1.37      6.76 o 
   1   5   8       62.29       90.83      3.70 o 
   2   5   8        0.18       -0.19      2.73 o 
   3   5   8       41.85       53.13      2.83 o 
   4   5   8       25.40       18.68      2.75 o 
   5   5   8      124.96       96.46      3.03 o 
   6   5   8     1646.42     1561.34     30.10 o 
   7   5   8      227.32      221.48      5.77 o 
   8   5   8      266.92      276.96      9.08 o 
   9   5   8        3.86       -1.61      3.19 o 
  10   5   8       67.47       74.98      5.90 o 
  11   5   8       21.81       13.08      4.44 o 
  12   5   8      111.12       98.52      5.36 o 
   0   6   8      911.38      790.47     54.46 o 
   1   6   8      782.31      739.74     20.75 o 
   2   6   8      326.53      303.61      5.94 o 
   3   6   8      586.06      575.09     12.29 o 
   4   6   8      167.37      155.13      3.56 o 
   5   6   8       43.05       32.94      3.23 o 
   6   6   8     1513.27     1431.43     29.92 o 
   7   6   8      607.71      595.77     14.67 o 
   8   6   8        5.95        0.37      4.24 o 
   9   6   8      325.26      294.81      5.75 o 
  10   6   8        0.77        3.96      4.71 o 
  11   6   8      145.56      144.99      6.07 o 
  12   6   8      309.13      325.84     23.06 o 
   1   7   8      262.57      242.53      6.83 o 
   2   7   8        5.43        4.41      3.49 o 
   3   7   8       33.43       31.15      3.59 o 
   4   7   8       48.58       43.77      3.79 o 
   5   7   8      176.08      182.88      4.40 o 
   6   7   8      394.63      349.78      9.94 o 
   7   7   8       20.34       24.78      4.06 o 
   8   7   8      339.14      344.36      9.84 o 
   9   7   8       49.78       46.63      5.01 o 
  10   7   8        3.00        2.07      6.38 o 
  11   7   8       41.05       49.84      5.98 o 
   0   8   8     2534.72     2546.79     86.50 o 
   1   8   8        5.38       21.85      5.95 o 
   2   8   8      386.87      386.33      9.11 o 
   3   8   8      493.15      493.90     13.12 o 
   4   8   8      322.84      315.77     15.05 o 
   5   8   8        0.86       -2.69      4.23 o 
   6   8   8     1284.15     1239.70     18.82 o 
   7   8   8      219.66      213.77      5.29 o 
   8   8   8      235.94      227.26      8.02 o 
   9   8   8      179.87      194.65     11.49 o 
  10   8   8      619.85      636.29     30.80 o 
   1   9   8        9.48       10.29      4.90 o 
   2   9   8        8.54       11.90      4.57 o 
   3   9   8       56.87       61.52      4.75 o 
   4   9   8       52.02       57.20      4.77 o 
   5   9   8       42.67       42.12      5.10 o 
   6   9   8       28.57       20.60      5.59 o 
   7   9   8       14.13        9.50      4.76 o 
   8   9   8       50.48       44.65      5.27 o 
   9   9   8       33.82       36.55      5.95 o 
   0  10   8      785.65      766.18     72.82 o 
   1  10   8        8.22        7.57      5.00 o 
   2  10   8       23.14       18.74      5.42 o 
   3  10   8       46.66       57.26      6.40 o 
   4  10   8      224.33      216.23     10.15 o 
   5  10   8       16.01       22.84     11.82 o 
   6  10   8       16.92       12.92      5.80 o 
   7  10   8        3.22        2.14      5.25 o 
   1  11   8      389.92      453.21     19.83 o 
   2  11   8        4.72        2.35      5.99 o 
   3  11   8       83.80       84.20      7.01 o 
   4  11   8      188.05      194.60      9.14 o 
   5  11   8       24.94       33.98      6.94 o 
   1   1   9     3667.66     3656.24     57.81 o 
   2   1   9      361.40      356.82      5.67 o 
   3   1   9      900.75      990.89     12.77 o 
   4   1   9     1866.02     2012.99     28.21 o 
   5   1   9     2549.06     2538.33     46.35 o 
   6   1   9      165.14      176.79      2.84 o 
   7   1   9      507.89      450.75     10.29 o 
   8   1   9       26.91       27.83      2.30 o 
   9   1   9       31.62       27.10      2.28 o 
  10   1   9      126.88      123.54      3.23 o 
  11   1   9      215.59      228.67      4.99 o 
  12   1   9        6.63        7.94      4.27 o 
  13   1   9      243.07      276.76     14.97 o 
   0   2   9       51.95       51.59      3.75 o 
   1   2   9      435.52      524.09      9.94 o 
   2   2   9     1236.85     1317.81     24.40 o 
   3   2   9     1060.26     1195.53     17.55 o 
   4   2   9       18.10      104.39     24.73 o 
   5   2   9      757.03      800.80     14.99 o 
   6   2   9       80.31       73.92      2.69 o 
   7   2   9       14.98       21.59      2.16 o 
   8   2   9       12.55        6.76      2.70 o 
   9   2   9      497.49      478.48      7.75 o 
  10   2   9      378.13      362.17      6.34 o 
  11   2   9      163.50      144.59      4.08 o 
  12   2   9        0.00       -3.77      4.84 o 
  13   2   9        1.21       -3.27      5.49 o 
   1   3   9     4189.87     4470.73     83.70 o 
   2   3   9     1838.38     2230.04    147.44 o 
   3   3   9      190.19      187.19      3.83 o 
   4   3   9      881.56      918.10     13.15 o 
   5   3   9     4551.19     4488.12     86.42 o 
   6   3   9        4.52        1.01      2.24 o 
   7   3   9     4317.39     4146.93     84.32 o 
   8   3   9       87.94       78.23      4.20 o 
   9   3   9      155.31      153.81      3.98 o 
  10   3   9       45.12       38.70      3.54 o 
  11   3   9      822.25      814.20     20.82 o 
  12   3   9       20.00        5.49      4.69 o 
  13   3   9      206.30      221.18      8.37 o 
   0   4   9     4572.75     5162.22    174.98 o 
   1   4   9      993.00     1134.53     26.66 o 
   2   4   9      227.84      260.05      4.64 o 
   3   4   9    14773.56    15660.64    197.75 o 
   4   4   9      171.18      166.18      6.65 o 
   5   4   9       65.70       42.51      2.73 o 
   6   4   9     1003.58     1003.31     23.69 o 
   7   4   9       11.11       23.36      2.60 o 
   8   4   9      107.49      106.26      2.95 o 
   9   4   9     1062.70     1022.09     16.24 o 
  10   4   9       22.22       24.65      4.25 o 
  11   4   9       27.00       15.80      8.68 o 
  12   4   9       66.93       65.44      7.66 o 
  13   4   9      176.10      148.19      9.87 o 
   1   5   9      186.54      130.32      4.28 o 
   2   5   9      383.32      440.32      5.73 o 
   3   5   9       66.91       72.02      3.04 o 
   4   5   9       40.66       45.46      3.15 o 
   5   5   9      668.77      588.47     11.83 o 
   6   5   9     1890.70     1804.04     43.26 o 
   7   5   9      101.91       87.90      3.23 o 
   8   5   9      420.03      385.45     14.16 o 
   9   5   9       66.25       56.76      3.67 o 
  10   5   9       33.26       36.71      5.94 o 
  11   5   9      258.49      247.02     10.34 o 
  12   5   9       73.02       73.60      5.63 o 
   0   6   9      276.98      250.76      6.88 o 
   1   6   9        2.44        3.53      3.59 o 
   2   6   9     1076.90     1031.56     36.45 o 
   3   6   9      484.58      473.15     10.05 o 
   4   6   9        3.79       10.14      3.18 o 
   5   6   9     1169.83     1182.71     26.11 o 
   6   6   9        6.78        8.94      3.80 o 
   7   6   9      102.52       98.90      4.24 o 
   8   6   9      813.89      758.60     17.02 o 
   9   6   9      145.31      134.89      5.32 o 
  10   6   9        2.26       10.73      5.01 o 
  11   6   9       31.23       40.36      5.36 o 
  12   6   9        0.15        1.07      6.23 o 
   1   7   9     1050.75     1003.95     55.41 o 
   2   7   9      336.74      317.91     12.93 o 
   3   7   9      206.10      211.11      3.97 o 
   4   7   9        0.13        2.11      3.28 o 
   5   7   9      823.36      759.38     12.87 o 
   6   7   9      234.07      226.16      7.06 o 
   7   7   9      507.68      515.42      8.80 o 
   8   7   9      180.30      171.47     10.65 o 
   9   7   9        4.91        2.86      4.82 o 
  10   7   9      125.59      139.84     13.84 o 
  11   7   9      103.39      114.14      8.73 o 
   0   8   9       41.25       48.76      6.56 o 
   1   8   9      654.38      685.10     22.23 o 
   2   8   9       38.45       41.25      4.61 o 
   3   8   9        4.71        5.41      3.33 o 
   4   8   9      118.63      115.43      4.82 o 
   5   8   9      158.51      151.82      4.24 o 
   6   8   9        4.22        4.05      4.47 o 
   7   8   9       48.47       65.37      4.79 o 
   8   8   9        1.14       -0.98      4.90 o 
   9   8   9       63.57       84.12      5.58 o 
  10   8   9      238.74      244.59     19.11 o 
   1   9   9       75.17       73.60      4.89 o 
   2   9   9      551.06      537.78      7.83 o 
   3   9   9        8.08        8.13      3.92 o 
   4   9   9       28.32       24.89      4.89 o 
   5   9   9      359.11      359.23      5.81 o 
   6   9   9       25.83       14.77      4.99 o 
   7   9   9      185.12      199.29      8.44 o 
   8   9   9       68.11       62.71      5.50 o 
   9   9   9       43.67       52.17      8.92 o 
   0  10   9      510.16      547.49     13.81 o 
   1  10   9      200.66      181.58     11.93 o 
   2  10   9       90.94       91.26      5.15 o 
   3  10   9      631.41      681.52     27.68 o 
   4  10   9        5.81        6.07      5.37 o 
   5  10   9       39.22       26.01      6.74 o 
   6  10   9       48.08       48.84      6.19 o 
   7  10   9       26.69       17.73      5.59 o 
   1  11   9       18.89       17.69      6.22 o 
   2  11   9      175.58      187.94      6.07 o 
   3  11   9        0.07        6.90      6.66 o 
   4  11   9      184.64      204.89     13.85 o 
   5  11   9        5.98       -0.92      6.82 o 
   0   0  10     3356.10     3304.78     88.17 o 
   1   0  10      122.82      123.93      3.17 o 
   2   0  10     7548.66     7776.68    103.19 o 
   3   0  10      125.58      187.44     15.59 o 
   4   0  10       98.97       58.76      2.81 o 
   5   0  10     1134.49     1244.78     33.08 o 
   6   0  10     4985.31     4946.18    100.93 o 
   7   0  10      159.69      156.10      4.88 o 
   8   0  10     1026.89      948.83     79.26 o 
   9   0  10        3.27        2.03      3.29 o 
  10   0  10      404.20      395.29     11.73 o 
  11   0  10      204.69      197.66      6.65 o 
  12   0  10      100.38      127.37     12.24 o 
  13   0  10       47.69       48.95      7.09 o 
   1   1  10      182.17      182.00      2.70 o 
   2   1  10        0.59        8.00      2.78 o 
   3   1  10     1031.02     1174.16     17.76 o 
   4   1  10      545.06      569.31      9.12 o 
   5   1  10      163.68      159.74      2.78 o 
   6   1  10       24.08       26.06      1.88 o 
   7   1  10      392.17      391.01      7.18 o 
   8   1  10      202.83      199.82      5.15 o 
   9   1  10       13.40       17.90      2.20 o 
  10   1  10       29.10       71.43     14.45 o 
  11   1  10       12.02        9.83      3.95 o 
  12   1  10       76.34       76.63      5.68 o 
  13   1  10       23.23       31.26      8.59 o 
   0   2  10     5011.73     5197.36    116.59 o 
   1   2  10       12.16       10.66      3.49 o 
   2   2  10     1166.42     1236.94     19.90 o 
   3   2  10      716.71      782.92     12.55 o 
   4   2  10      527.28      499.76      8.62 o 
   5   2  10       77.48       67.19      2.10 o 
   6   2  10      320.38      268.63      6.67 o 
   7   2  10      249.11      245.06      9.10 o 
   8   2  10      195.84      191.94      3.16 o 
   9   2  10      348.05      357.43      6.31 o 
  10   2  10      308.36      312.13      4.96 o 
  11   2  10       19.31       14.50      3.92 o 
  12   2  10      370.32      387.88     15.34 o 
  13   2  10       28.26       28.50      5.33 o 
   1   3  10      879.02      871.69     72.08 o 
   2   3  10      266.53      264.74      5.90 o 
   3   3  10      191.64      251.66     43.85 o 
   4   3  10       38.05       38.21      2.02 o 
   5   3  10       67.31       61.93      2.71 o 
   6   3  10       36.22       31.26      2.33 o 
   7   3  10        1.77       -2.49      2.49 o 
   8   3  10      431.12      437.58     16.10 o 
   9   3  10       70.89       65.81      2.92 o 
  10   3  10       46.50       41.50      4.03 o 
  11   3  10      151.27      155.59      6.77 o 
  12   3  10       47.45       44.86      5.60 o 
  13   3  10      116.47      126.38      9.47 o 
   0   4  10     3816.71     3691.68     81.00 o 
   1   4  10      219.79      214.08      4.73 o 
   2   4  10       76.71       72.61      2.85 o 
   3   4  10     1263.75     1255.78     22.90 o 
   4   4  10      166.49      161.79      3.09 o 
   5   4  10      610.79      564.48      9.48 o 
   6   4  10     1788.15     1662.09     24.67 o 
   7   4  10      636.56      641.13     14.03 o 
   8   4  10     1112.25     1033.74     21.02 o 
   9   4  10       17.06       18.77      3.37 o 
  10   4  10      467.19      440.42     11.13 o 
  11   4  10      101.01       98.03      6.57 o 
  12   4  10       69.34       95.87      7.10 o 
  13   4  10        7.16       10.76      5.33 o 
   1   5  10       43.36       26.94      4.56 o 
   2   5  10      240.69      278.41      5.37 o 
   3   5  10     1352.30     1332.20     15.00 o 
   4   5  10       39.73       46.19      3.02 o 
   5   5  10      265.86      228.67      3.82 o 
   6   5  10      998.64      949.54     16.07 o 
   7   5  10       70.62       67.59      2.94 o 
   8   5  10       76.13       55.58     10.57 o 
   9   5  10      512.19      483.30      9.52 o 
  10   5  10        9.80       13.84      3.97 o 
  11   5  10      111.51      110.61      5.34 o 
  12   5  10        4.27        6.86      5.09 o 
   0   6  10     2267.49     2270.61    152.49 o 
   1   6  10      152.12      177.01      7.98 o 
   2   6  10     1748.58     1677.20     54.95 o 
   3   6  10      302.15      253.73      4.01 o 
   4   6  10     1149.38     1076.46     20.13 o 
   5   6  10     1155.03     1085.22     17.37 o 
   6   6  10     1739.04     1653.55     14.91 o 
   7   6  10       74.27       64.06      4.59 o 
   8   6  10      376.19      376.45      9.92 o 
   9   6  10      193.59      184.00      9.06 o 
  10   6  10      240.44      237.18      7.80 o 
  11   6  10        2.14        5.95      5.36 o 
   1   7  10      178.90      175.99      6.59 o 
   2   7  10       59.30       63.28      4.06 o 
   3   7  10       35.11       25.74      3.30 o 
   4   7  10      101.10       97.61      5.29 o 
   5   7  10      157.47      176.99      8.65 o 
   6   7  10      182.15      168.77      5.21 o 
   7   7  10      816.43      781.38     20.91 o 
   8   7  10      337.19      308.82     22.46 o 
   9   7  10       24.77       26.67      7.10 o 
  10   7  10        4.13       -2.23      6.04 o 
  11   7  10        4.68       12.80      5.78 o 
   0   8  10     1093.41     1107.60     73.17 o 
   1   8  10      250.20      238.08      9.54 o 
   2   8  10        0.56        3.18      3.91 o 
   3   8  10       45.33       39.02      3.95 o 
   4   8  10      101.07      113.82      4.59 o 
   5   8  10        8.29        6.62      4.69 o 
   6   8  10      238.66      264.33      6.51 o 
   7   8  10      410.54      373.43     11.17 o 
   8   8  10        9.51       20.20      4.87 o 
   9   8  10       25.60       27.55      5.63 o 
  10   8  10       16.00        8.90      6.43 o 
   1   9  10       70.06       81.59      5.00 o 
   2   9  10       27.81       19.09      4.83 o 
   3   9  10        1.19       -1.35      5.05 o 
   4   9  10       18.32       17.28      5.83 o 
   5   9  10        2.43        1.74      4.71 o 
   6   9  10       23.57       27.15      5.20 o 
   7   9  10       10.39       15.60      5.00 o 
   8   9  10       69.92       64.35      5.70 o 
   9   9  10      121.74      123.98      6.47 o 
   0  10  10       10.26        6.73      8.97 o 
   1  10  10       55.48       67.06      5.28 o 
   2  10  10      111.73      103.64      7.39 o 
   3  10  10       82.52       84.17      7.31 o 
   4  10  10        5.36       11.52      5.97 o 
   5  10  10        0.16       -0.89      5.60 o 
   6  10  10      259.27      268.98     12.21 o 
   7  10  10       39.16       45.21      5.88 o 
   1  11  10       18.37       10.48      5.71 o 
   2  11  10        0.50       -4.82      5.18 o 
   3  11  10      103.59       90.72      6.30 o 
   4  11  10       52.58       66.57      6.88 o 
   5  11  10       36.21       28.85      6.74 o 
   1   1  11     3315.13     3428.71     46.92 o 
   2   1  11      183.78      209.35      4.75 o 
   3   1  11       42.49       42.67      2.00 o 
   4   1  11     2727.12     2945.06     36.53 o 
   5   1  11      206.62      126.91      2.19 o 
   6   1  11       77.03       78.55      2.52 o 
   7   1  11     1194.54     1182.16     21.15 o 
   8   1  11        0.10       -1.18      2.24 o 
   9   1  11       25.34       24.12      2.29 o 
  10   1  11      230.36      229.22      4.81 o 
  11   1  11      145.90      163.70      4.24 o 
  12   1  11       19.98       26.91      4.55 o 
  13   1  11       98.54      102.35     11.64 o 
   0   2  11     6574.26     7229.94    142.91 o 
   1   2  11     1034.30     1174.33     18.21 o 
   2   2  11      118.34      121.76      4.39 o 
   3   2  11        0.01       -1.69      1.96 o 
   4   2  11        4.53       32.52      9.93 o 
   5   2  11      209.03      218.45      4.24 o 
   6   2  11        0.65        2.57      2.34 o 
   7   2  11      246.70      240.06      7.40 o 
   8   2  11       57.75       58.58      2.51 o 
   9   2  11       58.09       49.06      2.40 o 
  10   2  11       62.07       65.08      3.45 o 
  11   2  11      185.07      180.74      5.93 o 
  12   2  11        0.74        7.83      4.54 o 
  13   2  11        0.06       -0.89      5.26 o 
   1   3  11     7621.62     8334.51    134.51 o 
   2   3  11     3626.55     3642.40     59.49 o 
   3   3  11      278.82      291.94      5.93 o 
   4   3  11      116.82      131.73      2.52 o 
   5   3  11     5363.90     5365.52     82.98 o 
   6   3  11      171.74      175.48      3.80 o 
   7   3  11      529.19      477.40     10.60 o 
   8   3  11       30.14       36.81      3.25 o 
   9   3  11        0.65       -1.34      3.17 o 
  10   3  11      432.09      449.18      7.60 o 
  11   3  11      801.93      821.61     14.30 o 
  12   3  11        0.28       -0.16      4.79 o 
  13   3  11       24.31       31.62      5.32 o 
   0   4  11     8590.71     9537.10    217.22 o 
   1   4  11      846.92      910.92     16.14 o 
   2   4  11      360.74      422.91      9.05 o 
   3   4  11     1380.07     1359.50     24.22 o 
   4   4  11     3231.91     3215.48     52.33 o 
   5   4  11      219.42      213.62      3.20 o 
   6   4  11     3926.65     3935.56     75.67 o 
   7   4  11      471.17      447.27      9.92 o 
   8   4  11        6.96        3.15      2.63 o 
   9   4  11        0.15        2.01      3.42 o 
  10   4  11      861.66      832.83     19.56 o 
  11   4  11       25.52       21.07      4.43 o 
  12   4  11      866.87      859.51     31.43 o 
   1   5  11     1431.16     1392.81     30.82 o 
   2   5  11       58.53       78.42      3.35 o 
   3   5  11        2.29       -0.50      2.79 o 
   4   5  11        5.82        1.40      2.81 o 
   5   5  11       75.37       54.57      3.17 o 
   6   5  11     1196.14     1135.87     21.33 o 
   7   5  11      139.06      139.55      4.02 o 
   8   5  11     1105.56     1062.72     17.41 o 
   9   5  11      112.06      112.58      3.98 o 
  10   5  11        4.99       -4.13      4.14 o 
  11   5  11        7.77       16.03      4.91 o 
  12   5  11       50.73       56.09      6.63 o 
   0   6  11      794.17      871.21     38.44 o 
   1   6  11      217.73      211.28     13.25 o 
   2   6  11      196.63      190.87      6.05 o 
   3   6  11     1542.35     1493.19     29.84 o 
   4   6  11      316.17      340.52     11.06 o 
   5   6  11     3357.19     3126.37     55.37 o 
   6   6  11      162.66      138.18      5.50 o 
   7   6  11       15.93        9.70      3.97 o 
   8   6  11        9.32        9.59      4.10 o 
   9   6  11        0.04        0.67      4.91 o 
  10   6  11        7.72        4.97      5.66 o 
  11   6  11       91.87       85.09      5.89 o 
   1   7  11     1104.78     1115.62     51.06 o 
   2   7  11      491.99      482.30     15.14 o 
   3   7  11      252.00      248.32      4.14 o 
   4   7  11      217.83      189.57     10.36 o 
   5   7  11      139.69      138.71      7.43 o 
   6   7  11      177.89      179.19      5.25 o 
   7   7  11     1556.79     1490.30     48.35 o 
   8   7  11       12.24        2.52      4.74 o 
   9   7  11       27.09       37.06      5.42 o 
  10   7  11      160.19      178.49      6.17 o 
  11   7  11      119.78      138.28      8.28 o 
   0   8  11       90.48       86.12      6.24 o 
   1   8  11        6.63       -0.00      4.19 o 
   2   8  11      179.62      173.57      5.25 o 
   3   8  11      128.24      129.85      4.61 o 
   4   8  11      153.08      156.92     10.62 o 
   5   8  11       66.72       62.81      4.98 o 
   6   8  11      272.98      278.02      5.71 o 
   7   8  11      776.99      729.83     25.41 o 
   8   8  11      129.57      123.13      5.73 o 
   9   8  11       52.69       63.02      7.14 o 
  10   8  11      309.74      323.72     16.03 o 
   1   9  11      598.54      595.75     11.40 o 
   2   9  11       30.31       29.72      4.63 o 
   3   9  11       48.62       44.20      5.39 o 
   4   9  11      120.84      113.25      6.58 o 
   5   9  11      206.00      208.59      6.54 o 
   6   9  11       84.08       75.97      6.01 o 
   7   9  11       23.57       20.75      5.46 o 
   8   9  11        4.59        5.16      6.21 o 
   0  10  11      521.80      613.40     12.68 o 
   1  10  11      215.09      225.19      7.28 o 
   2  10  11        4.19        6.15      5.73 o 
   3  10  11      139.36      147.94     14.05 o 
   4  10  11      136.00      162.93      9.44 o 
   5  10  11        5.05       -0.94      6.10 o 
   6  10  11      456.60      476.82     10.66 o 
   7  10  11       35.62       30.14      5.88 o 
   1  11  11       24.92       17.10      5.90 o 
   2  11  11        1.24       -0.18      5.55 o 
   3  11  11       11.13       16.28      7.20 o 
   4  11  11        3.98        1.47      6.69 o 
   0   0  12    20121.44    21173.49    789.47 o 
   1   0  12     4424.15     4496.87     88.02 o 
   2   0  12      418.64      443.57      7.16 o 
   3   0  12     2773.85     2794.40     47.05 o 
   4   0  12     3343.87     3501.86     92.21 o 
   5   0  12     1194.69     1261.81     29.83 o 
   6   0  12     1701.46     1518.98     38.42 o 
   7   0  12      487.43      451.81     15.28 o 
   8   0  12        6.20        5.27      3.56 o 
   9   0  12      450.05      461.68     12.27 o 
  10   0  12      523.34      531.04      7.37 o 
  11   0  12      225.46      240.96      7.69 o 
  12   0  12      134.41      158.74      7.06 o 
  13   0  12      690.60      713.02     68.39 o 
   1   1  12     2338.34     2707.68     35.24 o 
   2   1  12      538.69      655.87      8.39 o 
   3   1  12     1696.40     1836.93     23.73 o 
   4   1  12      319.74      336.09      4.22 o 
   5   1  12      696.67      779.63     13.19 o 
   6   1  12        6.27       12.26      2.10 o 
   7   1  12        2.33       49.90     15.41 o 
   8   1  12      346.26      358.80     13.17 o 
   9   1  12       67.74       70.78      2.46 o 
  10   1  12       17.63       13.29      2.80 o 
  11   1  12      155.54      147.29      4.04 o 
  12   1  12       46.90       47.46      4.76 o 
  13   1  12        1.30       -6.33      6.65 o 
   0   2  12      473.04      500.31      7.27 o 
   1   2  12     1757.86     2028.59     29.91 o 
   2   2  12     2322.61     2550.67     37.09 o 
   3   2  12     1766.38     1993.16    106.59 o 
   4   2  12      553.47      527.84      6.69 o 
   5   2  12      489.74      494.22      8.92 o 
   6   2  12      311.57      271.00      5.30 o 
   7   2  12      117.76      127.69      5.07 o 
   8   2  12       76.73       71.75      2.56 o 
   9   2  12      382.22      376.16      8.15 o 
  10   2  12      425.38      400.97      6.30 o 
  11   2  12        6.03        5.24      3.79 o 
  12   2  12        0.61       -3.72      4.34 o 
  13   2  12        2.30        5.86      5.31 o 
   1   3  12      570.03      622.81     11.66 o 
   2   3  12     2624.66     2974.34     47.40 o 
   3   3  12      284.02      320.81      3.83 o 
   4   3  12      358.88      349.52      5.62 o 
   5   3  12      278.53      255.60      6.36 o 
   6   3  12      111.25       87.73      3.59 o 
   7   3  12     1074.82     1058.37     16.58 o 
   8   3  12        0.16       -0.10      2.46 o 
   9   3  12      541.73      522.84     10.52 o 
  10   3  12      368.33      350.98     10.26 o 
  11   3  12      203.26      201.31      5.86 o 
  12   3  12       70.45       69.82      4.94 o 
  13   3  12        4.56        5.17      5.17 o 
   0   4  12    12562.56    13230.98    382.76 o 
   1   4  12     1531.28     1649.84     33.11 o 
   2   4  12      305.45      300.22      3.85 o 
   3   4  12     1426.94     1297.53     18.68 o 
   4   4  12       67.76       87.55      6.23 o 
   5   4  12      288.63      267.53      7.74 o 
   6   4  12     1827.84     1647.62     33.12 o 
   7   4  12       45.96       42.03      2.73 o 
   8   4  12      212.25      202.85      4.09 o 
   9   4  12        1.59        1.90      4.15 o 
  10   4  12       12.19        8.30      4.34 o 
  11   4  12       67.37       76.88      6.96 o 
  12   4  12      275.13      285.44      6.42 o 
   1   5  12      507.92      541.79      5.66 o 
   2   5  12      480.86      442.74      6.55 o 
   3   5  12      100.32      112.60      3.51 o 
   4   5  12      276.77      242.62      4.87 o 
   5   5  12     2176.14     2022.04     26.45 o 
   6   5  12       15.96       15.65      2.92 o 
   7   5  12       13.52        4.28      2.97 o 
   8   5  12       84.13       83.16      4.18 o 
   9   5  12      112.94      101.58      4.91 o 
  10   5  12       76.97       82.63      4.84 o 
  11   5  12      265.89      272.21     13.32 o 
  12   5  12       44.39       50.11      9.80 o 
   0   6  12      407.36      413.21      7.01 o 
   1   6  12     2548.60     2580.52     71.96 o 
   2   6  12     2233.46     2265.84     55.28 o 
   3   6  12      851.52      802.12     17.65 o 
   4   6  12     1659.99     1447.57     81.43 o 
   5   6  12     2044.02     1889.13     58.60 o 
   6   6  12      262.55      267.51      8.63 o 
   7   6  12      123.23      129.99      4.53 o 
   8   6  12       93.36       86.31      4.58 o 
   9   6  12      616.12      647.02     20.52 o 
  10   6  12      180.30      189.23     10.44 o 
  11   6  12       23.52       22.64      8.83 o 
   1   7  12     1375.16     1272.91     33.25 o 
   2   7  12       63.51       44.86      6.39 o 
   3   7  12      432.57      414.25     14.02 o 
   4   7  12       10.37       11.68      3.56 o 
   5   7  12     1738.68     1574.75     17.22 o 
   6   7  12       35.98       39.76      5.06 o 
   7   7  12       67.39       61.69      5.24 o 
   8   7  12      436.36      448.76     18.50 o 
   9   7  12      284.95      292.01     19.14 o 
  10   7  12       25.23       20.49      5.71 o 
  11   7  12      423.96      433.64     21.09 o 
   0   8  12      304.51      377.35     19.56 o 
   1   8  12      620.10      618.03     21.99 o 
   2   8  12       26.19       24.97      4.66 o 
   3   8  12     1194.11     1187.24     31.94 o 
   4   8  12       38.95       26.16      4.95 o 
   5   8  12      109.21      111.64      5.71 o 
   6   8  12      108.86      101.26      5.06 o 
   7   8  12      190.26      180.26      7.84 o 
   8   8  12      133.35      130.46      5.89 o 
   9   8  12       98.05      101.44      6.41 o 
  10   8  12       57.72       41.71      6.26 o 
   1   9  12       74.82       92.22      5.85 o 
   2   9  12      483.54      443.18      5.88 o 
   3   9  12        0.25       -2.57      4.53 o 
   4   9  12        2.75        2.15      4.87 o 
   5   9  12      175.49      191.76      6.70 o 
   6   9  12        2.48        3.03      5.27 o 
   7   9  12      168.41      174.84      6.59 o 
   8   9  12       14.21        9.94      5.89 o 
   0  10  12     1186.75     1279.05     59.46 o 
   1  10  12      301.63      313.62      6.85 o 
   2  10  12       39.02       40.29      5.51 o 
   3  10  12      275.49      295.38     15.57 o 
   4  10  12       78.24       80.71      6.51 o 
   5  10  12       27.53       32.37      6.29 o 
   6  10  12      155.98      170.77      6.91 o 
   7  10  12        0.44        5.10      5.97 o 
   1  11  12      141.51      138.21      8.08 o 
   2  11  12       96.08      104.10      6.97 o 
   3  11  12      100.50      111.23      7.81 o 
   4  11  12       32.59       44.95     12.91 o 
   1   1  13     1700.51     1816.51     27.36 o 
   2   1  13      863.25      806.59     16.39 o 
   3   1  13      485.73      577.45      7.02 o 
   4   1  13      755.49      668.16      8.73 o 
   5   1  13     1188.59     1195.11     12.94 o 
   6   1  13       37.20       41.16      2.24 o 
   7   1  13      129.85      117.66      3.73 o 
   8   1  13      519.12      463.42     28.14 o 
   9   1  13       12.18        8.84      2.24 o 
  10   1  13       89.93       95.15      3.23 o 
  11   1  13       13.83       10.11      3.85 o 
  12   1  13       16.80       13.48      5.04 o 
  13   1  13        0.60        1.76      4.72 o 
   0   2  13      122.73      116.80      3.71 o 
   1   2  13     2136.01     2275.57     32.29 o 
   2   2  13     2376.39     2713.33     40.53 o 
   3   2  13        6.95        9.02      1.86 o 
   4   2  13      836.71      948.19     15.20 o 
   5   2  13       60.72       59.24      2.17 o 
   6   2  13       75.76       74.07      2.52 o 
   7   2  13        0.96       -2.42      2.50 o 
   8   2  13        9.65       10.59      2.30 o 
   9   2  13      134.90      122.26      3.46 o 
  10   2  13       50.01       45.47      3.36 o 
  11   2  13        0.11       -2.98      3.74 o 
  12   2  13       17.60        8.99      4.39 o 
  13   2  13        1.06        9.16      5.50 o 
   1   3  13     1268.22     1331.14     16.92 o 
   2   3  13     7900.67     8298.82    126.63 o 
   3   3  13      370.82      408.54      4.51 o 
   4   3  13     2729.19     2776.59     35.62 o 
   5   3  13     1062.34     1009.36     22.80 o 
   6   3  13       20.83       63.52     15.96 o 
   7   3  13      341.83      306.26      7.53 o 
   8   3  13     2120.81     2102.66     40.26 o 
   9   3  13       60.01       60.02      4.03 o 
  10   3  13      285.85      284.18      9.54 o 
  11   3  13       79.81       91.47      4.62 o 
  12   3  13       61.82       63.91      5.15 o 
  13   3  13       36.86       35.27      7.50 o 
   0   4  13     5346.91     5879.72    189.76 o 
   1   4  13     1503.04     1781.11     35.27 o 
   2   4  13      875.18      891.60     13.53 o 
   3   4  13     3072.49     3232.53     41.41 o 
   4   4  13      740.42      784.08      9.67 o 
   5   4  13      546.14      515.78     12.18 o 
   6   4  13       50.78       43.11      2.92 o 
   7   4  13     2751.29     2681.80     58.52 o 
   8   4  13      165.06      167.36      6.06 o 
   9   4  13     1186.94     1146.28     17.12 o 
  10   4  13       63.72       67.60      4.35 o 
  11   4  13       16.58       19.19      4.69 o 
  12   4  13       29.69       32.93      5.01 o 
   1   5  13       10.72        4.43      3.28 o 
   2   5  13     1136.40     1028.17     23.29 o 
   3   5  13       53.56       60.65      3.27 o 
   4   5  13     1085.02      960.94     19.52 o 
   5   5  13      682.80      611.51     27.88 o 
   6   5  13      101.65       92.03      3.71 o 
   7   5  13      240.83      226.36      8.32 o 
   8   5  13        5.22        7.07      4.02 o 
   9   5  13       77.33       77.42      5.20 o 
  10   5  13      162.06      175.73      5.11 o 
  11   5  13       81.07       79.31      7.04 o 
  12   5  13        0.04       -2.87      5.07 o 
   0   6  13     1680.21     1713.41     21.98 o 
   1   6  13        4.59       -1.24      3.49 o 
   2   6  13       27.84       34.63      3.19 o 
   3   6  13     2179.60     2189.35     76.93 o 
   4   6  13      395.76      369.75     14.96 o 
   5   6  13      365.31      335.07      8.39 o 
   6   6  13     2093.79     1956.77     53.95 o 
   7   6  13      223.71      217.44      7.85 o 
   8   6  13      178.24      184.35      9.44 o 
   9   6  13      179.38      172.29      6.41 o 
  10   6  13       30.32       35.95      5.61 o 
  11   6  13       35.21       30.26      6.18 o 
   1   7  13      291.39      289.57     10.95 o 
   2   7  13     1122.64     1099.17     29.44 o 
   3   7  13     1044.70     1037.82     32.44 o 
   4   7  13     1998.60     1826.75     33.47 o 
   5   7  13      277.84      258.12      6.06 o 
   6   7  13        5.83        2.10      5.17 o 
   7   7  13       94.02       95.51      6.27 o 
   8   7  13      565.76      578.37     24.39 o 
   9   7  13       28.51       25.72      5.38 o 
  10   7  13      210.15      220.51      6.77 o 
   0   8  13     2184.40     2119.55     34.25 o 
   1   8  13      309.56      343.94      8.70 o 
   2   8  13     1229.67     1191.51     24.97 o 
   3   8  13      134.24      139.31      5.44 o 
   4   8  13     2044.00     1911.28     36.85 o 
   5   8  13       45.79       40.28      4.78 o 
   6   8  13       61.69       52.85      5.44 o 
   7   8  13      407.96      383.46     12.53 o 
   8   8  13        4.91        2.80      4.86 o 
   9   8  13      183.93      227.12     15.10 o 
   1   9  13        0.73        4.13      6.04 o 
   2   9  13     1233.65     1217.92     14.27 o 
   3   9  13        2.66        3.56      5.10 o 
   4   9  13      233.69      231.16      7.64 o 
   5   9  13      179.69      187.55      6.85 o 
   6   9  13       86.02       75.17      5.67 o 
   7   9  13      128.06      128.31      6.51 o 
   8   9  13      316.92      303.25     16.17 o 
   0  10  13      569.76      616.55     29.20 o 
   1  10  13      238.20      260.73      7.59 o 
   2  10  13       40.19       42.07      6.67 o 
   3  10  13      404.67      464.51     27.93 o 
   4  10  13       47.54       46.84      8.96 o 
   5  10  13       18.51       33.26      6.20 o 
   6  10  13       53.44       54.35      6.40 o 
   1  11  13       33.36       37.66      5.95 o 
   2  11  13        4.13        3.81      5.56 o 
   3  11  13        1.39       -2.31      6.15 o 
   4  11  13       51.94       43.46      6.72 o 
   0   0  14     1527.48     1672.01     42.57 o 
   1   0  14     3362.48     3736.26     47.96 o 
   2   0  14        3.42        2.91      2.40 o 
   3   0  14    19089.38    20804.79    361.56 o 
   4   0  14       78.45       91.62      5.83 o 
   5   0  14      170.42      122.58      3.05 o 
   6   0  14       44.04       41.22      3.49 o 
   7   0  14     1255.41     1290.90     37.23 o 
   8   0  14        6.46        4.54      3.60 o 
   9   0  14     3073.39     3055.58     96.36 o 
  10   0  14      143.25      154.53      5.33 o 
  11   0  14       71.94       62.26      5.77 o 
  12   0  14        0.29        0.01      5.81 o 
  13   0  14        1.73       15.27      6.96 o 
   1   1  14      391.29      443.66      5.79 o 
   2   1  14     2936.03     3632.87     44.22 o 
   3   1  14       26.42       22.58      4.14 o 
   4   1  14     2636.56     2816.79     44.68 o 
   5   1  14      196.47      200.17      2.92 o 
   6   1  14       51.85       60.95      2.62 o 
   7   1  14      148.98      157.60      5.35 o 
   8   1  14     1257.74     1237.73     49.03 o 
   9   1  14        1.47       -1.50      2.74 o 
  10   1  14       52.45       55.28      3.00 o 
  11   1  14       57.59       58.56      5.18 o 
  12   1  14      246.12      240.36     12.96 o 
  13   1  14       11.38        6.48      4.88 o 
   0   2  14      452.25      554.71      9.85 o 
   1   2  14    18734.67    21343.94    264.72 o 
   2   2  14      522.70      549.43      6.43 o 
   3   2  14      391.04      410.40     37.52 o 
   4   2  14     1068.24     1134.79     13.00 o 
   5   2  14      725.54      639.50     14.93 o 
   6   2  14        0.00        0.66      2.20 o 
   7   2  14     1591.53     1468.60     50.68 o 
   8   2  14       42.96       38.33      2.65 o 
   9   2  14       69.52       72.20      3.27 o 
  10   2  14       17.23       11.71      3.13 o 
  11   2  14      232.02      228.74      7.29 o 
  12   2  14        9.34        9.50      4.54 o 
  13   2  14        0.27        0.65      5.46 o 
   1   3  14      245.11      264.67      3.57 o 
   2   3  14     6412.98     6875.57     99.23 o 
   3   3  14      230.25      233.60      5.37 o 
   4   3  14      956.68     1007.93     12.66 o 
   5   3  14       82.06       85.19      2.93 o 
   6   3  14      118.88      127.22      4.32 o 
   7   3  14       25.42       25.02      2.39 o 
   8   3  14      200.81      194.70      4.41 o 
   9   3  14       98.25      168.62     26.73 o 
  10   3  14        2.85       -1.47      4.36 o 
  11   3  14        0.41       -1.71      4.36 o 
  12   3  14        1.17       -0.04      4.91 o 
  13   3  14       18.29       14.93      5.55 o 
   0   4  14      864.39      934.26     29.00 o 
   1   4  14     3106.39     3439.61     74.82 o 
   2   4  14     1111.69     1140.49     13.51 o 
   3   4  14    11216.12    10445.01     97.74 o 
   4   4  14      300.61      296.39      8.55 o 
   5   4  14       13.87       10.53      2.66 o 
   6   4  14      200.58      187.26      5.10 o 
   7   4  14      487.33      473.21      7.67 o 
   8   4  14        0.00        1.48      3.76 o 
   9   4  14     1776.80     1736.19     19.13 o 
  10   4  14        0.00        3.94      4.84 o 
  11   4  14       16.67       28.34      5.82 o 
  12   4  14        0.86        4.25      5.08 o 
   1   5  14       16.60       -5.01     21.99 o 
   2   5  14     2605.91     2495.24     51.51 o 
   3   5  14      116.56      115.50      3.42 o 
   4   5  14      804.45      778.21     12.42 o 
   5   5  14       38.18       38.79      3.14 o 
   6   5  14      288.18      257.66      8.17 o 
   7   5  14        0.23       -1.52      3.87 o 
   8   5  14     1090.99     1058.73     30.96 o 
   9   5  14       21.35       22.79      4.64 o 
  10   5  14        0.42       10.24      5.04 o 
  11   5  14       36.39       32.19      5.03 o 
  12   5  14      100.15      103.70     14.91 o 
   0   6  14      414.27      386.09     18.11 o 
   1   6  14     1844.94     1779.21     37.31 o 
   2   6  14      127.73      131.95      3.55 o 
   3   6  14     2570.41     2543.47     61.67 o 
   4   6  14       20.02       19.17      3.41 o 
   5   6  14        3.34        3.06      3.54 o 
   6   6  14       73.12       66.29      5.70 o 
   7   6  14     1029.44      970.31     27.47 o 
   8   6  14        8.37       16.21      6.63 o 
   9   6  14      759.57      794.98     25.15 o 
  10   6  14       12.77       18.56      6.35 o 
  11   6  14       26.26       26.48      6.32 o 
   1   7  14       54.26       65.09      4.40 o 
   2   7  14     2640.88     2316.21     48.91 o 
   3   7  14       17.65       12.49      3.59 o 
   4   7  14     5993.57     5246.68    355.29 o 
   5   7  14      285.29      268.21      6.32 o 
   6   7  14     1182.18     1104.84     17.53 o 
   7   7  14       96.69      101.45      6.55 o 
   8   7  14      328.44      332.10     19.40 o 
   9   7  14       39.87       42.93      5.46 o 
  10   7  14      378.61      398.41     23.53 o 
   0   8  14      158.01      166.96      8.89 o 
   1   8  14     1379.07     1485.03     52.10 o 
   2   8  14       31.14       25.78      4.02 o 
   3   8  14        0.23        6.31      4.61 o 
   4   8  14      303.36      278.30      6.29 o 
   5   8  14       43.60       52.94      6.92 o 
   6   8  14       21.57       19.72      5.29 o 
   7   8  14      439.57      449.38     13.24 o 
   8   8  14        1.69        3.03      5.01 o 
   9   8  14       19.74       22.00      7.20 o 
   1   9  14      220.83      215.04      6.53 o 
   2   9  14     1445.63     1477.05     20.35 o 
   3   9  14       30.79       32.46      5.21 o 
   4   9  14       18.99       16.27     10.56 o 
   5   9  14      132.59      133.59      6.91 o 
   6   9  14        3.95        1.46      4.91 o 
   7   9  14        1.39       -1.16      7.24 o 
   8   9  14       11.97        9.31      5.83 o 
   0  10  14       20.18       37.38      7.16 o 
   1  10  14        2.41        2.79      5.32 o 
   2  10  14       27.84       21.78      5.71 o 
   3  10  14      289.87      296.23     17.35 o 
   4  10  14        1.10        1.38      5.64 o 
   5  10  14       83.98       83.05      7.33 o 
   6  10  14        4.46       10.37      5.97 o 
   1  11  14        1.95        6.30      5.95 o 
   2  11  14      133.36      114.37      6.47 o 
   3  11  14       22.20       17.69      6.20 o 
   4  11  14       90.20      100.67     10.01 o 
   1   1  15       36.17       39.34      7.70 o 
   2   1  15     2598.35     2627.66     22.27 o 
   3   1  15      316.83      380.37     12.82 o 
   4   1  15     2386.41     2413.50     33.47 o 
   5   1  15       10.11       13.10      2.10 o 
   6   1  15       47.13       46.50      2.59 o 
   7   1  15        1.41        0.54      2.27 o 
   8   1  15      684.59      597.74     32.50 o 
   9   1  15        8.01       10.44      2.96 o 
  10   1  15      244.15      251.80      3.81 o 
  11   1  15       66.41       65.86      4.41 o 
  12   1  15       18.45       35.58      9.15 o 
  13   1  15       46.96       40.70      5.31 o 
   0   2  15     3878.31     4474.41     75.23 o 
   1   2  15     6591.83     7518.21    195.55 o 
   2   2  15      144.04      178.12      3.11 o 
   3   2  15        0.59       -3.02      3.02 o 
   4   2  15       43.98       78.85      2.99 o 
   5   2  15      156.43      151.74      3.68 o 
   6   2  15      235.04      242.85      3.37 o 
   7   2  15      134.14      125.42      3.71 o 
   8   2  15       22.13       19.48      2.45 o 
   9   2  15       13.53       14.37      2.93 o 
  10   2  15        7.33        4.68      3.34 o 
  11   2  15        7.12       10.24      3.79 o 
  12   2  15       11.85        7.60      4.67 o 
  13   2  15       25.42       25.63      5.70 o 
   1   3  15     1673.06     1828.82     26.72 o 
   2   3  15     5194.36     5267.13     64.28 o 
   3   3  15      371.22      442.44      7.06 o 
   4   3  15     1805.95     1705.45     32.65 o 
   5   3  15     1025.16      998.06     15.49 o 
   6   3  15       28.52       30.40      2.68 o 
   7   3  15      251.22      251.60     10.45 o 
   8   3  15     1344.39     1293.06     29.94 o 
   9   3  15       54.27       48.74      3.43 o 
  10   3  15      580.03      610.66      6.12 o 
  11   3  15       53.88       60.93      5.11 o 
  12   3  15        0.74       -4.63      4.63 o 
   0   4  15     6165.66     6977.63    164.87 o 
   1   4  15      472.58      551.93      9.18 o 
   2   4  15      527.83      555.57      9.19 o 
   3   4  15     1713.14     1650.83     21.82 o 
   4   4  15     1264.55     1306.06     34.89 o 
   5   4  15      915.29      859.39     20.57 o 
   6   4  15      239.33      265.92      6.48 o 
   7   4  15      298.17      290.50      7.42 o 
   8   4  15        3.29        0.44      3.89 o 
   9   4  15       31.96       33.23      5.01 o 
  10   4  15      237.76      238.27      5.85 o 
  11   4  15       31.58       31.75      4.78 o 
  12   4  15        9.83       10.75      4.92 o 
   1   5  15      124.08      141.32      3.79 o 
   2   5  15     1699.91     1611.58     42.29 o 
   3   5  15      324.04      353.96      5.07 o 
   4   5  15      922.58      824.13     17.42 o 
   5   5  15      601.98      570.57      9.78 o 
   6   5  15       84.52       79.99      8.17 o 
   7   5  15       35.51       34.62      4.38 o 
   8   5  15      631.01      614.19     20.09 o 
   9   5  15        3.24        3.89      5.65 o 
  10   5  15      243.85      252.37      9.27 o 
  11   5  15      120.12      118.61      7.04 o 
  12   5  15        1.21       -1.24      5.08 o 
   0   6  15      627.18      662.88     25.75 o 
   1   6  15        0.58        4.84      3.07 o 
   2   6  15      741.99      764.44     17.92 o 
   3   6  15     4091.04     3976.96     85.33 o 
   4   6  15       31.53       29.10      3.57 o 
   5   6  15       94.71       84.59      3.83 o 
   6   6  15     1511.09     1427.10     59.42 o 
   7   6  15       10.49        9.08      4.95 o 
   8   6  15        0.02        8.03      5.16 o 
   9   6  15      352.32      355.09     13.97 o 
  10   6  15       33.37       29.84      6.96 o 
  11   6  15      152.05      143.53     16.62 o 
   1   7  15     1095.20     1037.72     22.30 o 
   2   7  15      390.52      361.34      8.40 o 
   3   7  15      862.02      849.79     45.00 o 
   4   7  15      712.06      652.21     19.20 o 
   5   7  15      797.91      718.26     12.78 o 
   6   7  15      204.50      206.41      5.70 o 
   7   7  15        3.46        7.02      6.88 o 
   8   7  15      404.82      476.69     31.08 o 
   9   7  15       27.88       12.38      5.81 o 
  10   7  15      170.25      168.72      6.68 o 
   0   8  15     1078.18     1065.49     41.59 o 
   1   8  15     1534.68     1524.51     46.82 o 
   2   8  15      284.59      295.99     10.89 o 
   3   8  15      708.77      633.07     10.32 o 
   4   8  15      862.34      789.85     38.97 o 
   5   8  15      750.88      759.33     23.49 o 
   6   8  15        3.99        7.77      5.37 o 
   7   8  15      332.93      350.96     14.50 o 
   8   8  15       29.75       16.80      5.17 o 
   9   8  15       97.22      108.03     11.08 o 
   1   9  15       79.01       79.05      4.77 o 
   2   9  15      874.13      883.20     26.81 o 
   3   9  15       49.45       52.44      5.75 o 
   4   9  15      140.24      137.75     16.38 o 
   5   9  15      162.92      145.39      7.34 o 
   6   9  15       10.11        8.12      4.97 o 
   7   9  15      383.97      407.14     13.37 o 
   8   9  15      461.36      490.18     24.79 o 
   0  10  15      641.55      692.05     62.14 o 
   1  10  15       94.24      101.68      6.44 o 
   2  10  15        2.39        4.01      5.63 o 
   3  10  15      462.68      547.43     33.87 o 
   4  10  15       39.58       45.06      7.96 o 
   5  10  15       79.35       84.23      7.19 o 
   6  10  15       80.27       86.52      6.39 o 
   1  11  15       50.67       45.20      6.23 o 
   2  11  15       22.05       18.33      6.13 o 
   3  11  15        3.27       14.40      6.64 o 
   0   0  16    16190.10    18813.07    542.29 o 
   1   0  16     4457.94     4708.25     48.33 o 
   2   0  16       98.09      139.78     11.30 o 
   3   0  16      853.42      771.33     10.92 o 
   4   0  16     2554.63     2659.09     53.99 o 
   5   0  16      843.09      855.29     29.51 o 
   6   0  16     2788.29     2911.35     89.85 o 
   7   0  16      310.09      283.41     35.17 o 
   8   0  16       16.47       22.16      5.93 o 
   9   0  16      284.05      283.66      8.98 o 
  10   0  16      102.38      111.17      4.94 o 
  11   0  16      486.97      522.21      8.73 o 
  12   0  16      289.82      306.71     13.49 o 
  13   0  16      311.94      299.89     86.42 o 
   1   1  16     5708.18     6952.24     68.94 o 
   2   1  16      170.51      267.59     32.95 o 
   3   1  16       93.27      107.25      2.09 o 
   4   1  16      164.47      198.04      4.41 o 
   5   1  16     2999.27     3266.43     48.08 o 
   6   1  16       58.37       51.13      2.73 o 
   7   1  16      364.61      365.50     14.34 o 
   8   1  16        1.78        0.71      3.08 o 
   9   1  16      134.98      138.81      3.56 o 
  10   1  16       73.30       68.15      3.78 o 
  11   1  16      297.05      287.09      7.88 o 
  12   1  16       16.65       18.52      4.78 o 
  13   1  16       52.12       42.62      6.05 o 
   0   2  16     1019.10     1351.31     55.30 o 
   1   2  16        2.31        0.82      3.76 o 
   2   2  16     3165.41     3377.82     46.73 o 
   3   2  16      792.50      706.43      7.55 o 
   4   2  16     2219.15     2205.69     31.18 o 
   5   2  16      697.97      664.55     11.51 o 
   6   2  16      370.34      321.77      9.32 o 
   7   2  16      169.32      171.48      4.53 o 
   8   2  16      327.18      317.15      7.33 o 
   9   2  16      693.20      670.43     11.89 o 
  10   2  16      234.91      216.92      4.87 o 
  11   2  16        3.50      126.66     47.48 o 
  12   2  16        2.37       -4.56      4.56 o 
  13   2  16      119.15       98.75      6.42 o 
   1   3  16     2398.85     2686.34     45.57 o 
   2   3  16     1153.42     1324.55     21.17 o 
   3   3  16       16.81       13.62      2.25 o 
   4   3  16      628.08      614.32     16.13 o 
   5   3  16      927.91      956.29     12.40 o 
   6   3  16      130.41      165.04     19.29 o 
   7   3  16      288.08      297.13     11.64 o 
   8   3  16        4.61        1.16      2.88 o 
   9   3  16       15.92       18.27      3.22 o 
  10   3  16      324.26      335.14      6.11 o 
  11   3  16      212.12      221.37      6.56 o 
  12   3  16       41.35       43.24      4.97 o 
   0   4  16     8415.81     8509.24    196.07 o 
   1   4  16        1.17        4.62      3.07 o 
   2   4  16      601.93      599.73     15.76 o 
   3   4  16     3615.03     3328.89     69.66 o 
   4   4  16      107.44      103.38      5.90 o 
   5   4  16       63.60       66.45      3.03 o 
   6   4  16     2160.11     2024.83     67.65 o 
   7   4  16       37.67       33.96      3.47 o 
   8   4  16       43.98       39.13      4.44 o 
   9   4  16      196.04      197.15      6.29 o 
  10   4  16        6.02        3.24      5.25 o 
  11   4  16       12.90        5.62      4.79 o 
  12   4  16      134.37      138.75     10.07 o 
   1   5  16     2109.73     2126.31     39.30 o 
   2   5  16      178.58      158.46      5.11 o 
   3   5  16        4.10        3.31      2.96 o 
   4   5  16      751.67      732.13     22.20 o 
   5   5  16     1005.51      933.98     24.93 o 
   6   5  16        0.53        2.20      3.07 o 
   7   5  16       90.01       80.43      4.82 o 
   8   5  16        7.50        9.56      6.46 o 
   9   5  16       48.81       49.21      5.55 o 
  10   5  16        3.99       19.64      6.85 o 
  11   5  16       69.78       76.66      6.89 o 
   0   6  16     1093.69     1042.20     71.31 o 
   1   6  16     1888.04     1883.05     54.45 o 
   2   6  16      144.98      135.76      6.55 o 
   3   6  16       87.81       75.81      3.95 o 
   4   6  16      869.90      785.31     14.31 o 
   5   6  16     1574.85     1405.24     30.98 o 
   6   6  16      778.66      808.48     24.25 o 
   7   6  16       26.77       40.71      8.09 o 
   8   6  16       12.75       15.12      5.43 o 
   9   6  16       74.21       75.97      5.57 o 
  10   6  16      201.62      209.32     12.93 o 
  11   6  16       15.60       17.16      6.50 o 
   1   7  16     4246.48     3883.45    123.03 o 
   2   7  16        4.46        3.40      3.23 o 
   3   7  16      194.06      155.61      7.91 o 
   4   7  16       35.47       30.36      4.74 o 
   5   7  16     1549.52     1394.63     48.88 o 
   6   7  16        0.01       -0.23      4.53 o 
   7   7  16     1076.12     1023.82     47.06 o 
   8   7  16      166.20      166.71     25.69 o 
   9   7  16      493.32      517.69     26.07 o 
  10   7  16        2.17        7.35      6.37 o 
   0   8  16      131.50      100.32      9.74 o 
   1   8  16      419.57      419.32     15.41 o 
   2   8  16      252.49      264.48      7.30 o 
   3   8  16      702.14      681.90     21.42 o 
   4   8  16      344.33      355.27      9.35 o 
   5   8  16      142.12      138.45      9.11 o 
   6   8  16        4.74        9.07      5.18 o 
   7   8  16       13.23       17.92      7.40 o 
   8   8  16      105.70      117.95     11.72 o 
   9   8  16       35.29       43.33      7.36 o 
   1   9  16       51.99       65.99      5.64 o 
   2   9  16       40.35       42.25      4.62 o 
   3   9  16       60.57       52.37      5.13 o 
   4   9  16      296.33      285.97     10.19 o 
   5   9  16       51.74       63.54      5.90 o 
   6   9  16       25.51       20.94      5.82 o 
   7   9  16       10.91        3.56      7.27 o 
   8   9  16      149.68      161.16     11.27 o 
   0  10  16      431.13      419.71     20.42 o 
   1  10  16      170.06      167.72      6.90 o 
   2  10  16       10.49        7.81      5.25 o 
   3  10  16      349.54      318.04     23.39 o 
   4  10  16      100.00      107.15      7.72 o 
   5  10  16        4.03        5.84      5.89 o 
   6  10  16      194.54      181.75      9.46 o 
   1  11  16      125.16      122.48      6.44 o 
   2  11  16       12.19       19.17      6.98 o 
   3  11  16        5.55        5.45      7.48 o 
   1   1  17      210.68      150.91      4.21 o 
   2   1  17     1052.47      967.57      8.40 o 
   3   1  17      147.52      198.14      2.68 o 
   4   1  17     4028.69     4057.05     51.83 o 
   5   1  17      511.52      450.85     16.92 o 
   6   1  17        2.57        0.97      2.14 o 
   7   1  17      203.63      188.81      5.34 o 
   8   1  17      396.67      368.27     10.78 o 
   9   1  17        2.63       -0.40      2.94 o 
  10   1  17      539.20      503.52     24.50 o 
  11   1  17      214.54      234.07      4.79 o 
  12   1  17       37.06       38.23      4.92 o 
  13   1  17       80.85       80.28     13.08 o 
   0   2  17     1031.95     1285.50     50.77 o 
   1   2  17      118.76      162.44      3.07 o 
   2   2  17      940.76     1003.27     12.27 o 
   3   2  17     1630.29     1773.72     23.13 o 
   4   2  17      640.66      601.34      8.52 o 
   5   2  17       15.42       17.92      2.21 o 
   6   2  17      118.58      109.41      2.84 o 
   7   2  17       23.80       26.73      2.59 o 
   8   2  17        0.35       -0.70      2.42 o 
   9   2  17       84.20       85.82      4.01 o 
  10   2  17      154.61      143.21      3.92 o 
  11   2  17       22.28       22.84      4.06 o 
  12   2  17      145.37      157.52      5.24 o 
  13   2  17        3.09       -6.06      6.06 o 
   1   3  17     1322.15     1367.18     22.93 o 
   2   3  17     1181.90     1067.72     15.47 o 
   3   3  17        2.08        1.51      2.30 o 
   4   3  17        0.12        0.97      2.44 o 
   5   3  17      667.95      671.41     10.16 o 
   6   3  17      354.50      368.11      8.07 o 
   7   3  17      394.31      383.73      9.62 o 
   8   3  17       23.25       29.83      3.52 o 
   9   3  17        5.62        4.71      3.57 o 
  10   3  17       80.03       82.89      4.20 o 
  11   3  17      252.89      272.66      7.95 o 
  12   3  17        6.17        1.98      5.20 o 
   0   4  17      610.05      612.94     13.59 o 
   1   4  17      637.76      675.33     11.41 o 
   2   4  17      315.82      334.79      7.57 o 
   3   4  17      156.02      114.02      9.12 o 
   4   4  17      234.01      247.60     17.98 o 
   5   4  17      209.87      215.53      9.24 o 
   6   4  17       46.40       50.06      3.47 o 
   7   4  17      256.88      234.75      7.46 o 
   8   4  17       43.85       42.18      3.75 o 
   9   4  17       95.01       96.19      4.72 o 
  10   4  17       50.13       58.66      8.75 o 
  11   4  17      123.22      131.58      9.16 o 
  12   4  17       82.97       90.17     11.15 o 
   1   5  17     3144.44     3105.71     64.13 o 
   2   5  17       95.15       84.77      4.71 o 
   3   5  17      378.50      365.63     20.47 o 
   4   5  17      730.04      630.83     17.58 o 
   5   5  17      221.85      186.11     10.78 o 
   6   5  17      461.06      393.12     27.73 o 
   7   5  17      816.58      789.80     17.23 o 
   8   5  17      295.66      283.40      9.51 o 
   9   5  17       92.32       90.64      6.38 o 
  10   5  17       10.01       16.34      9.21 o 
  11   5  17        5.92        0.51      6.48 o 
   0   6  17     4325.16     4394.31    226.27 o 
   1   6  17      183.06      182.44     14.62 o 
   2   6  17     1173.39     1179.12     16.86 o 
   3   6  17     1724.77     1667.08     53.99 o 
   4   6  17       42.41       44.35      3.92 o 
   5   6  17      149.92      150.28      4.92 o 
   6   6  17      592.17      546.56     12.33 o 
   7   6  17        6.44        0.07      4.54 o 
   8   6  17      204.98      222.89     11.74 o 
   9   6  17        2.24       -5.29      5.29 o 
  10   6  17       51.35       67.47      6.58 o 
  11   6  17       64.23       58.26     17.06 o 
   1   7  17      432.51      408.56      9.65 o 
   2   7  17        0.71       -0.64      3.26 o 
   3   7  17      379.27      359.08     10.83 o 
   4   7  17       20.25       24.49      4.40 o 
   5   7  17      297.08      289.16     10.21 o 
   6   7  17        0.00        2.23      4.87 o 
   7   7  17      686.08      701.67     44.61 o 
   8   7  17      282.90      293.08     16.42 o 
   9   7  17        0.94       -4.23      5.73 o 
  10   7  17        1.04        7.53      7.96 o 
   0   8  17        0.06       -4.59      7.47 o 
   1   8  17       62.17       68.60      4.90 o 
   2   8  17      224.27      216.63      5.49 o 
   3   8  17       81.56       74.09      5.62 o 
   4   8  17      122.91      121.18      8.78 o 
   5   8  17       19.62        9.67      5.39 o 
   6   8  17      263.12      256.45      6.74 o 
   7   8  17       15.74       24.37      7.63 o 
   8   8  17      171.84      168.03     15.38 o 
   9   8  17       33.72       15.67      7.55 o 
   1   9  17      972.56      940.66     36.26 o 
   2   9  17       59.80       60.92      5.88 o 
   3   9  17       70.63       60.79      5.87 o 
   4   9  17        3.44        8.31      8.34 o 
   5   9  17      900.11      869.49     37.33 o 
   6   9  17       92.50       86.89      6.56 o 
   7   9  17        8.02        5.00     13.21 o 
   8   9  17       86.07       93.94      7.04 o 
   0  10  17       14.30        0.32     13.11 o 
   1  10  17       97.18       97.70      6.51 o 
   2  10  17       98.88       99.62      8.23 o 
   3  10  17       24.06       31.86     10.44 o 
   4  10  17       60.28       51.19      9.03 o 
   5  10  17        7.59        5.80      5.98 o 
   6  10  17       22.18       40.07     14.55 o 
   1  11  17      267.92      275.69     16.89 o 
   2  11  17       11.91       11.11      7.16 o 
   3  11  17       13.63       13.55     13.92 o 
   0   0  18     2514.63     2635.31     51.22 o 
   1   0  18       14.37       17.03      2.41 o 
   2   0  18     9044.52     9647.44    158.58 o 
   3   0  18      410.87      374.22      8.43 o 
   4   0  18      714.69      691.03     22.88 o 
   5   0  18        0.06        4.54      3.13 o 
   6   0  18     2903.38     2867.62     77.24 o 
   7   0  18      321.68      333.35     12.06 o 
   8   0  18     1141.23     1065.63     47.58 o 
   9   0  18        3.51        4.12      3.86 o 
  10   0  18      631.87      639.33     27.97 o 
  11   0  18      130.43      126.82      6.26 o 
  12   0  18      401.85      415.48     27.38 o 
  13   0  18       24.34       19.61      7.00 o 
   1   1  18      584.34      633.81      8.83 o 
   2   1  18     3830.40     4351.61     34.11 o 
   3   1  18      369.72      399.44      5.42 o 
   4   1  18      705.06      842.34     16.92 o 
   5   1  18       99.42      111.04      4.06 o 
   6   1  18       76.11       96.06      3.51 o 
   7   1  18        0.22       -0.78      2.42 o 
   8   1  18     1204.61     1163.22     28.82 o 
   9   1  18        9.68       53.18     16.16 o 
  10   1  18      113.43      114.42      3.64 o 
  11   1  18       72.72       75.70      4.61 o 
  12   1  18       58.33       53.16      4.77 o 
  13   1  18       10.47        9.53      4.98 o 
   0   2  18     4000.02     3945.59     32.90 o 
   1   2  18       27.22       43.67      2.24 o 
   2   2  18      848.75      800.39     13.53 o 
   3   2  18      282.48      295.13      3.69 o 
   4   2  18      195.74      182.65      6.63 o 
   5   2  18       29.59       19.98      2.27 o 
   6   2  18      477.83      436.47     11.03 o 
   7   2  18        3.95        6.04      2.68 o 
   8   2  18       56.92       55.40      2.78 o 
   9   2  18      130.97      121.83      3.85 o 
  10   2  18        0.05        3.42      3.52 o 
  11   2  18       17.59       10.98      4.28 o 
  12   2  18      320.84      366.29     13.61 o 
   1   3  18      144.66      146.64      3.35 o 
   2   3  18      136.62      118.51      2.66 o 
   3   3  18      328.68      323.24      9.97 o 
   4   3  18      149.62      162.27      4.53 o 
   5   3  18       33.57       40.97      2.95 o 
   6   3  18       85.35       87.70      3.12 o 
   7   3  18       35.22       34.74      2.66 o 
   8   3  18      667.19      686.58     16.61 o 
   9   3  18        0.12       -1.95      3.72 o 
  10   3  18       30.89       36.11      3.82 o 
  11   3  18        0.04        4.57      4.66 o 
  12   3  18       67.15       68.80      5.93 o 
   0   4  18     4740.23     4558.08    149.93 o 
   1   4  18       48.75       67.67      3.50 o 
   2   4  18        9.49       11.12      2.68 o 
   3   4  18      157.87      172.08      6.11 o 
   4   4  18      544.42      518.09     22.05 o 
   5   4  18      745.20      742.84     27.25 o 
   6   4  18     1724.16     1610.53     60.24 o 
   7   4  18      252.52      244.44      8.30 o 
   8   4  18      247.94      238.49      8.83 o 
   9   4  18       21.03       18.64      4.66 o 
  10   4  18       66.73       75.34     10.82 o 
  11   4  18      122.54      129.21      7.47 o 
  12   4  18      139.44      146.78      8.52 o 
   1   5  18      256.92      287.37      6.81 o 
   2   5  18      244.72      257.10      7.78 o 
   3   5  18       64.58       71.46      3.58 o 
   4   5  18      151.75      129.65      6.65 o 
   5   5  18        8.20        3.77      2.95 o 
   6   5  18     1204.67     1117.50     46.76 o 
   7   5  18       10.12        5.50      5.96 o 
   8   5  18       39.80       43.49      6.66 o 
   9   5  18       73.68       87.80      6.79 o 
  10   5  18       36.46       35.03      6.44 o 
  11   5  18       74.16       70.99      8.79 o 
   0   6  18      337.57      299.04     21.44 o 
   1   6  18        6.23        8.90      3.44 o 
   2   6  18     2161.95     1973.54     40.38 o 
   3   6  18       75.43       75.54      3.77 o 
   4   6  18      694.45      621.01     12.28 o 
   5   6  18      203.25      190.67     10.51 o 
   6   6  18       82.01       83.03      5.10 o 
   7   6  18       33.92       37.56      4.85 o 
   8   6  18      462.74      489.55     50.37 o 
   9   6  18       21.14       26.55      7.59 o 
  10   6  18       85.23      109.86     10.43 o 
  11   6  18       11.19        4.03     13.88 o 
   1   7  18        5.51        5.95      3.76 o 
   2   7  18     1655.59     1424.89     37.65 o 
   3   7  18       10.74        7.75      3.86 o 
   4   7  18       32.39       18.64      3.81 o 
   5   7  18        7.04       -0.18      4.25 o 
   6   7  18       57.81       65.58      5.73 o 
   7   7  18      171.24      165.72      6.49 o 
   8   7  18     1241.09     1421.13    123.96 o 
   9   7  18       10.11       -7.81      7.81 o 
  10   7  18       20.22       29.46      8.31 o 
   0   8  18      661.64      698.03     56.58 o 
   1   8  18       50.34       42.54      4.70 o 
   2   8  18        0.72       29.99     17.45 o 
   3   8  18       21.98        9.90      5.68 o 
   4   8  18       57.78       39.05     14.65 o 
   5   8  18      121.65      114.10      7.18 o 
   6   8  18       33.70       35.74      5.60 o 
   7   8  18       65.17       69.01      8.38 o 
   8   8  18        0.45       -6.86      9.38 o 
   9   8  18       20.03       22.38      6.56 o 
   1   9  18       41.96       52.48      4.96 o 
   2   9  18      581.68      539.86     27.27 o 
   3   9  18       41.51       53.64      8.09 o 
   4   9  18       45.41       22.91      8.66 o 
   5   9  18       16.41       21.72      7.31 o 
   6   9  18        1.35       -4.89      7.32 o 
   7   9  18       58.43       57.31      9.18 o 
   0  10  18       17.50       24.13      9.49 o 
   1  10  18       32.27       34.26      6.26 o 
   2  10  18      279.44      277.65     12.73 o 
   3  10  18       62.13       66.29      7.88 o 
   4  10  18        8.85       10.59      7.45 o 
   5  10  18       16.58       14.13      7.37 o 
   1  11  18      114.50      142.03     12.46 o 
   2  11  18        8.56        5.18      7.07 o 
   1   1  19     9901.98    10544.21     93.79 o 
   2   1  19      471.29      499.70      6.09 o 
   3   1  19      107.99      133.01      2.96 o 
   4   1  19        2.20       -2.24      2.39 o 
   5   1  19     2669.07     2720.27     46.03 o 
   6   1  19       98.79       91.06      6.27 o 
   7   1  19     2505.26     2492.68     61.88 o 
   8   1  19      228.94      205.32      5.64 o 
   9   1  19        0.84       -0.37      3.05 o 
  10   1  19        5.00        5.51      3.41 o 
  11   1  19      217.61      228.33      5.75 o 
  12   1  19        2.26        4.99      4.53 o 
   0   2  19      643.99      660.76     15.69 o 
   1   2  19        0.69        0.13      1.85 o 
   2   2  19        5.53        4.11      1.84 o 
   3   2  19       79.85       77.56      2.43 o 
   4   2  19        4.72        8.94      2.18 o 
   5   2  19      221.02      269.83     31.13 o 
   6   2  19      902.45      899.13     21.44 o 
   7   2  19      810.89      816.56     23.12 o 
   8   2  19       13.20       16.56      3.19 o 
   9   2  19        0.13       -2.39      3.35 o 
  10   2  19       53.45       42.82      4.09 o 
  11   2  19       29.25       30.94      5.50 o 
  12   2  19      226.68      236.52      6.23 o 
   1   3  19      946.54      790.83     29.99 o 
   2   3  19      231.16      197.17      5.07 o 
   3   3  19      287.32      295.27      7.68 o 
   4   3  19       40.96       47.27      2.63 o 
   5   3  19      963.65      923.51     19.96 o 
   6   3  19      150.59      150.63      4.67 o 
   7   3  19     1058.46      972.30     25.00 o 
   8   3  19      342.84      342.75      5.05 o 
   9   3  19       18.96       27.28      3.79 o 
  10   3  19       12.85        8.09      4.26 o 
  11   3  19      220.48      228.83     10.90 o 
  12   3  19       28.36       21.90      5.07 o 
   0   4  19     2870.98     2734.67     56.55 o 
   1   4  19       16.95       13.96      2.63 o 
   2   4  19       64.57       82.31      3.12 o 
   3   4  19      302.31      294.78     16.31 o 
   4   4  19      964.50      973.77     35.00 o 
   5   4  19      483.96      429.59     20.64 o 
   6   4  19      993.37      925.00     23.75 o 
   7   4  19      371.87      373.62     12.40 o 
   8   4  19      130.48      128.40      5.05 o 
   9   4  19       25.24       22.06      4.46 o 
  10   4  19      187.64      219.30      6.35 o 
  11   4  19       89.66       98.54      6.17 o 
  12   4  19       37.03       43.90      8.00 o 
   1   5  19     1206.64     1067.30     23.64 o 
   2   5  19       88.65       80.40      3.47 o 
   3   5  19      183.82      197.18      5.96 o 
   4   5  19      554.82      494.17     18.47 o 
   5   5  19     2483.89     2207.28     34.35 o 
   6   5  19      348.23      335.81     13.51 o 
   7   5  19      218.58      218.60      7.18 o 
   8   5  19      324.31      355.22     32.55 o 
   9   5  19      144.88      152.40     17.38 o 
  10   5  19       23.83       17.57      6.79 o 
  11   5  19      591.33      639.90     75.26 o 
   0   6  19      755.45      727.98     34.65 o 
   1   6  19      177.46      180.18      9.08 o 
   2   6  19      453.35      470.74     11.18 o 
   3   6  19        0.69        5.37      3.50 o 
   4   6  19       25.56       19.27      3.06 o 
   5   6  19        0.28       -0.86      3.95 o 
   6   6  19       76.42       74.12      4.74 o 
   7   6  19       29.24       36.02      6.27 o 
   8   6  19      194.98      194.54     21.34 o 
   9   6  19      560.37      584.57     67.90 o 
  10   6  19       40.22       32.35      7.92 o 
   1   7  19      150.57      163.28      7.64 o 
   2   7  19      450.13      423.77     13.62 o 
   3   7  19      286.91      277.52     15.57 o 
   4   7  19        4.25        3.18      3.56 o 
   5   7  19        0.40        0.37      4.58 o 
   6   7  19        1.86        3.83      5.34 o 
   7   7  19       87.71      100.37     15.50 o 
   8   7  19       51.74       60.18     15.40 o 
   9   7  19       27.08       23.98     15.60 o 
  10   7  19        1.68        4.61      6.33 o 
   0   8  19       41.97       90.81     31.08 o 
   1   8  19      203.22      205.57     17.61 o 
   2   8  19      324.73      331.08     16.83 o 
   3   8  19      100.61      107.43      5.08 o 
   4   8  19       99.50      116.80     15.05 o 
   5   8  19        0.16       -3.78      6.53 o 
   6   8  19        0.17        8.04      5.41 o 
   7   8  19      149.30      169.54     24.59 o 
   8   8  19       85.94       91.13      8.80 o 
   1   9  19        0.85       -3.67      7.28 o 
   2   9  19        4.01        7.03      5.56 o 
   3   9  19       16.86       13.90      5.70 o 
   4   9  19      432.92      415.45     30.10 o 
   5   9  19        4.17        1.12      7.92 o 
   6   9  19       22.96       18.87      6.27 o 
   7   9  19      130.04      143.60     24.39 o 
   0  10  19     1012.78     1030.91    141.27 o 
   1  10  19      203.73      239.87     22.48 o 
   2  10  19        9.44       -5.57      6.33 o 
   3  10  19       82.85      107.53     10.18 o 
   4  10  19       12.91        8.11      6.72 o 
   5  10  19       55.40       52.41      9.00 o 
   1  11  19        0.11       -6.74      7.78 o 
   0   0  20     9990.92     9871.50    236.02 o 
   1   0  20     1674.03     1920.86     29.29 o 
   2   0  20      375.78      451.36      6.46 o 
   3   0  20     7841.75     8772.00    157.11 o 
   4   0  20      936.91      874.64     20.45 o 
   5   0  20      536.77      563.38     14.23 o 
   6   0  20     1459.91     1311.63     44.31 o 
   7   0  20      380.52      417.16     11.55 o 
   8   0  20      317.79      346.27     13.45 o 
   9   0  20      229.98      237.93      9.38 o 
  10   0  20      196.23      206.80     13.06 o 
  11   0  20      183.01      197.63      6.52 o 
  12   0  20       38.89       20.68      7.31 o 
   1   1  20      550.58      669.88     10.41 o 
   2   1  20      499.03      582.48      7.74 o 
   3   1  20      173.11      180.53      3.27 o 
   4   1  20       57.77       48.41      2.77 o 
   5   1  20     1583.35     1698.33     37.85 o 
   6   1  20      186.32      169.88      3.99 o 
   7   1  20      285.75      289.28      6.11 o 
   8   1  20      173.08      158.77      4.27 o 
   9   1  20       34.72       40.03      3.49 o 
  10   1  20       19.98       20.92      4.11 o 
  11   1  20      444.76      440.54      5.79 o 
  12   1  20       42.00       42.25      6.96 o 
   0   2  20       41.16       35.17      3.83 o 
   1   2  20      164.11      136.79      2.54 o 
   2   2  20      145.92      139.40      2.55 o 
   3   2  20      102.99       92.96      2.89 o 
   4   2  20      290.95      275.55      5.24 o 
   5   2  20      338.95      346.20      7.30 o 
   6   2  20     1702.20     1626.36     32.84 o 
   7   2  20        3.22        1.18      2.48 o 
   8   2  20       19.90       15.62      3.84 o 
   9   2  20      124.63      137.45      4.06 o 
  10   2  20      115.27      112.27      7.25 o 
  11   2  20        1.01        3.31      4.28 o 
  12   2  20      160.12      178.55     14.24 o 
   1   3  20       41.60       29.35      7.49 o 
   2   3  20      291.30      322.56      6.76 o 
   3   3  20        9.17        6.43      2.22 o 
   4   3  20      304.85      304.05     10.74 o 
   5   3  20     1128.08     1161.13     27.42 o 
   6   3  20      101.76       95.69      4.12 o 
   7   3  20      369.99      337.92     12.98 o 
   8   3  20        0.04        7.69      3.88 o 
   9   3  20       52.30       51.38      4.17 o 
  10   3  20       39.60       44.03      4.47 o 
  11   3  20      166.43      162.47      6.10 o 
  12   3  20        7.88        4.02      5.15 o 
   0   4  20      889.69      852.63     11.38 o 
   1   4  20        3.33        5.03      2.64 o 
   2   4  20      190.62      171.91      6.68 o 
   3   4  20      511.96      449.80     13.01 o 
   4   4  20     1764.06     1709.02     89.06 o 
   5   4  20      124.26      117.29      3.57 o 
   6   4  20      179.31      149.74      8.98 o 
   7   4  20       22.70       31.09      4.71 o 
   8   4  20       50.84       56.12      4.74 o 
   9   4  20      292.45      311.75     11.04 o 
  10   4  20       27.65       19.40      5.68 o 
  11   4  20        4.14       10.29      5.67 o 
   1   5  20        0.06        3.82      2.69 o 
   2   5  20      111.18      101.10      5.92 o 
   3   5  20      279.50      246.71      4.22 o 
   4   5  20      200.82      179.75      5.92 o 
   5   5  20       75.65       56.70      3.56 o 
   6   5  20      403.29      392.59      8.74 o 
   7   5  20      535.26      550.34     16.49 o 
   8   5  20       16.14       12.33      6.21 o 
   9   5  20      360.45      397.23     22.94 o 
  10   5  20        2.90        9.71      6.79 o 
  11   5  20       53.21       88.66     19.84 o 
   0   6  20      384.73      365.46     22.56 o 
   1   6  20      201.53      174.72      6.75 o 
   2   6  20      301.36      289.40      5.55 o 
   3   6  20      186.68      166.29      4.24 o 
   4   6  20      522.19      500.86     10.45 o 
   5   6  20      178.48      157.58      7.46 o 
   6   6  20      869.85      843.38     22.79 o 
   7   6  20      237.29      240.24      8.10 o 
   8   6  20       20.25       11.92      8.84 o 
   9   6  20        6.97       -6.51      8.18 o 
  10   6  20       15.86       18.34      6.32 o 
   1   7  20       30.62        7.73      4.13 o 
   2   7  20       20.00       11.54      3.60 o 
   3   7  20       32.36       30.46      3.87 o 
   4   7  20       29.77       13.71      5.02 o 
   5   7  20      278.97      236.41     10.01 o 
   6   7  20        4.46       11.72      6.04 o 
   7   7  20      104.76      108.23     12.02 o 
   8   7  20       40.02       80.17      9.74 o 
   9   7  20      153.29      170.33      7.22 o 
   0   8  20      307.63      276.51     15.80 o 
   1   8  20       19.69        8.58      7.69 o 
   2   8  20       14.08       13.79      4.49 o 
   3   8  20      163.11      127.20      5.98 o 
   4   8  20       35.44       29.34      5.22 o 
   5   8  20       72.99       61.13      5.62 o 
   6   8  20      343.81      325.13     10.77 o 
   7   8  20       39.61       29.25      6.38 o 
   8   8  20       28.62       27.31      9.71 o 
   1   9  20      465.31      462.23     22.52 o 
   2   9  20       12.87       14.75      5.82 o 
   3   9  20      103.51      108.14      6.44 o 
   4   9  20        1.06        6.35      6.32 o 
   5   9  20      273.39      254.59      7.28 o 
   6   9  20       42.99       50.17     11.80 o 
   7   9  20      289.39      304.71     24.99 o 
   0  10  20      634.88      736.59    107.59 o 
   1  10  20       15.48       17.95      6.56 o 
   2  10  20       10.11        8.98      6.69 o 
   3  10  20        0.84       11.10      7.67 o 
   4  10  20      161.63      185.63     14.53 o 
   5  10  20        3.71       -2.16      8.99 o 
   1   1  21      906.83      841.41     10.59 o 
   2   1  21     3624.73     3853.21     36.41 o 
   3   1  21       46.91       64.24      9.26 o 
   4   1  21      914.58      907.99     12.28 o 
   5   1  21     1156.87     1031.92     20.15 o 
   6   1  21       75.45       67.24      2.43 o 
   7   1  21      945.13      848.92     20.52 o 
   8   1  21     1165.57     1144.37     27.88 o 
   9   1  21      172.17      169.36      5.32 o 
  10   1  21      575.93      605.88     15.01 o 
  11   1  21      327.38      335.44      9.33 o 
  12   1  21       47.83       38.27      5.09 o 
   0   2  21      645.81      702.31     16.55 o 
   1   2  21      105.97      105.28      3.06 o 
   2   2  21      424.57      405.02      8.07 o 
   3   2  21      600.79      594.63     14.56 o 
   4   2  21     1273.79     1325.58     30.40 o 
   5   2  21       12.84       10.00      2.37 o 
   6   2  21       40.30       32.05      3.40 o 
   7   2  21       75.73       76.72      2.89 o 
   8   2  21       20.63       20.21      3.76 o 
   9   2  21      110.29      106.55      4.17 o 
  10   2  21       15.46       14.05      5.14 o 
  11   2  21       34.62       42.82      5.71 o 
  12   2  21        2.20        0.63      5.16 o 
   1   3  21     3894.71     3702.76     85.39 o 
   2   3  21        7.90       13.55      2.63 o 
   3   3  21      342.90      349.39      9.02 o 
   4   3  21      207.89      204.69      4.46 o 
   5   3  21     4034.92     3848.67     83.10 o 
   6   3  21       58.53       54.24      3.52 o 
   7   3  21       72.48       66.01      4.04 o 
   8   3  21      376.84      378.91     16.18 o 
   9   3  21        7.84       14.93      4.12 o 
  10   3  21        0.27       -0.29      4.78 o 
  11   3  21      665.30      724.85     33.18 o 
  12   3  21       91.63      105.53      5.92 o 
   0   4  21     1641.15     1536.83     35.75 o 
   1   4  21        2.89        5.52      2.78 o 
   2   4  21      528.98      503.25      8.50 o 
   3   4  21       71.88       70.99      3.16 o 
   4   4  21     2907.01     2758.93     80.93 o 
   5   4  21      278.92      284.51     11.63 o 
   6   4  21      236.48      206.65      9.13 o 
   7   4  21      264.33      264.29     12.76 o 
   8   4  21        1.70        2.32      4.67 o 
   9   4  21       64.23       53.01      5.45 o 
  10   4  21      459.59      511.66     25.84 o 
  11   4  21       22.97       29.91      6.17 o 
   1   5  21       18.39       14.64      2.81 o 
   2   5  21     3257.57     3061.98     77.36 o 
   3   5  21        4.33        2.64      3.15 o 
   4   5  21      660.53      595.13     15.04 o 
   5   5  21       88.07       85.54      4.32 o 
   6   5  21      381.99      362.44     12.76 o 
   7   5  21       51.28       58.54      6.23 o 
   8   5  21      557.82      565.23     48.79 o 
   9   5  21       16.22       34.74      7.74 o 
  10   5  21      254.88      306.04     26.16 o 
  11   5  21       91.92      104.92     15.01 o 
   0   6  21       16.90       25.04      5.18 o 
   1   6  21       18.79       13.07      3.73 o 
   2   6  21       29.85       40.90      4.89 o 
   3   6  21        8.33        6.77      3.05 o 
   4   6  21        2.03        1.54      3.45 o 
   5   6  21       75.85       76.10      4.50 o 
   6   6  21        0.34       -3.56      4.75 o 
   7   6  21       62.21       69.13      7.84 o 
   8   6  21        0.05        6.30      7.65 o 
   9   6  21      323.49      346.25     25.03 o 
  10   6  21       10.51       14.97      9.71 o 
   1   7  21      267.75      265.58      8.75 o 
   2   7  21       29.87       23.89      3.97 o 
   3   7  21        0.00        0.34      4.70 o 
   4   7  21       61.50       73.31      9.25 o 
   5   7  21       54.00       57.22      6.04 o 
   6   7  21        3.67        2.54      4.84 o 
   7   7  21       67.15       74.91      8.64 o 
   8   7  21       95.66      107.49     10.33 o 
   9   7  21        0.00        1.52      8.81 o 
   0   8  21      249.89      284.65     31.44 o 
   1   8  21       31.48       20.14      5.02 o 
   2   8  21        7.43        6.51      4.63 o 
   3   8  21       14.23       11.43      5.38 o 
   4   8  21        0.05       -5.23      5.46 o 
   5   8  21      316.02      313.12     16.94 o 
   6   8  21      255.36      260.55     21.83 o 
   7   8  21        4.34        3.41      6.67 o 
   8   8  21       46.48       30.80     11.03 o 
   1   9  21       59.94       68.10      7.14 o 
   2   9  21       87.23       86.14      9.77 o 
   3   9  21       33.49       35.20      6.97 o 
   4   9  21        3.11       13.11      7.36 o 
   5   9  21       86.54       89.83      6.90 o 
   6   9  21        7.39       11.10      8.54 o 
   7   9  21        9.81        4.97     11.23 o 
   0  10  21      162.39      221.64     14.70 o 
   1  10  21      125.49      158.63     23.18 o 
   2  10  21      397.34      478.36     25.61 o 
   3  10  21      193.17      204.72     15.92 o 
   4  10  21      432.08      483.01     39.16 o 
   0   0  22     2050.86     2638.14     82.44 o 
   1   0  22       17.08        9.75      2.63 o 
   2   0  22      200.52      177.03      5.94 o 
   3   0  22      793.85      709.14     18.86 o 
   4   0  22      750.37      851.80      8.93 o 
   5   0  22     1553.74     1473.32     41.85 o 
   6   0  22      275.65      310.21     10.82 o 
   7   0  22     1496.78     1518.13     57.52 o 
   8   0  22        0.32        3.94      3.71 o 
   9   0  22     1201.11     1133.05     24.94 o 
  10   0  22      307.49      299.50     17.73 o 
  11   0  22       30.98       37.55      7.93 o 
  12   0  22        9.01        4.89      6.40 o 
   1   1  22       17.65       27.95      2.18 o 
   2   1  22     1715.03     1888.54     19.88 o 
   3   1  22      373.88      427.39     17.71 o 
   4   1  22      622.94      608.86     13.73 o 
   5   1  22      284.48      295.81      6.61 o 
   6   1  22      405.00      372.33      6.86 o 
   7   1  22       34.42       37.16      2.48 o 
   8   1  22        0.01       -3.13      3.13 o 
   9   1  22      202.26      193.73      7.44 o 
  10   1  22       20.52        8.34      4.75 o 
  11   1  22       42.18       49.23      4.64 o 
  12   1  22       15.58       16.53      5.03 o 
   0   2  22     1335.88     1292.65     39.95 o 
   1   2  22      469.78      415.21      9.00 o 
   2   2  22      796.04      766.97     14.69 o 
   3   2  22      626.97      569.95     12.26 o 
   4   2  22       39.33       34.52      2.38 o 
   5   2  22      508.50      506.01     11.35 o 
   6   2  22       61.15       46.68      2.75 o 
   7   2  22       87.55       75.55      3.42 o 
   8   2  22      122.30      121.69      5.77 o 
   9   2  22      143.57      149.38      4.55 o 
  10   2  22       55.11       54.45      4.82 o 
  11   2  22       11.07       10.45      4.90 o 
  12   2  22       84.40       79.00     13.44 o 
   1   3  22      128.01      182.99     46.40 o 
   2   3  22      114.29      110.40      3.71 o 
   3   3  22       65.41       67.13      2.65 o 
   4   3  22       99.19      120.20      5.60 o 
   5   3  22        0.23       -1.35      3.03 o 
   6   3  22      106.08      103.67      3.81 o 
   7   3  22      307.76      300.68     10.64 o 
   8   3  22      115.25      114.57      4.69 o 
   9   3  22       15.36       19.33      4.44 o 
  10   3  22        9.87       13.56      4.51 o 
  11   3  22        2.11        4.94      5.59 o 
  12   3  22        0.95       -0.98      5.07 o 
   0   4  22      639.74      655.47     19.73 o 
   1   4  22      279.45      264.90     11.67 o 
   2   4  22       18.66       15.70      3.00 o 
   3   4  22      569.29      529.03     13.10 o 
   4   4  22      232.70      216.91      7.24 o 
   5   4  22        0.58        0.05      2.70 o 
   6   4  22       68.59       58.43      6.55 o 
   7   4  22      217.24      223.74      6.54 o 
   8   4  22      320.44      313.20     10.80 o 
   9   4  22       71.08       77.63      5.51 o 
  10   4  22      165.70      153.35      8.82 o 
  11   4  22       49.21       45.73      6.30 o 
   1   5  22      111.94      111.53      3.24 o 
   2   5  22       59.95       50.71      3.45 o 
   3   5  22       13.26       14.24      2.68 o 
   4   5  22      226.14      210.42      8.79 o 
   5   5  22        1.85       -0.34      4.45 o 
   6   5  22        2.61        7.45      4.30 o 
   7   5  22       58.46       56.28      5.70 o 
   8   5  22        4.52        2.00      7.29 o 
   9   5  22       32.16       58.56     13.33 o 
  10   5  22       73.04       69.92      6.45 o 
  11   5  22       21.25       35.03      9.31 o 
   0   6  22      295.73      318.53     11.04 o 
   1   6  22      276.60      279.65      7.30 o 
   2   6  22        6.08        3.76      3.07 o 
   3   6  22     1068.83     1024.95     27.15 o 
   4   6  22       43.29       38.64      3.99 o 
   5   6  22      397.10      351.07     16.81 o 
   6   6  22       42.18       40.64      4.88 o 
   7   6  22      344.94      368.66     15.20 o 
   8   6  22       37.06       51.71     16.44 o 
   9   6  22      371.32      447.30     19.97 o 
  10   6  22       41.35       16.79     12.79 o 
   1   7  22       54.37       73.59      7.30 o 
   2   7  22      140.49      105.73      4.68 o 
   3   7  22      121.02      127.61      4.62 o 
   4   7  22      128.39      107.76      5.20 o 
   5   7  22       14.76       12.85      6.52 o 
   6   7  22        2.59       -1.04      5.41 o 
   7   7  22      380.11      412.58     12.12 o 
   8   7  22       19.04       33.48      9.34 o 
   9   7  22       66.31       93.03      9.11 o 
   0   8  22     1007.92      933.54     16.09 o 
   1   8  22       87.86       94.93      6.69 o 
   2   8  22      451.86      425.08     25.78 o 
   3   8  22      343.49      297.32      9.15 o 
   4   8  22      384.07      364.11     11.97 o 
   5   8  22       17.43       17.49      5.73 o 
   6   8  22      169.87      151.80      9.48 o 
   7   8  22       35.01       38.71     11.97 o 
   8   8  22       12.87       13.61      7.52 o 
   1   9  22       33.51       21.06      7.33 o 
   2   9  22      262.72      255.35     14.82 o 
   3   9  22       64.58       54.56      7.47 o 
   4   9  22      205.08      223.08      8.71 o 
   5   9  22      226.94      223.70      9.94 o 
   6   9  22       23.21        2.87      9.16 o 
   0  10  22       10.51       21.96     13.21 o 
   1  10  22      121.32      144.86     14.16 o 
   2  10  22      176.53      178.55      9.59 o 
   3  10  22      571.14      635.27     30.08 o 
   4  10  22        7.13       33.81     17.99 o 
   1   1  23      106.68      100.15      2.86 o 
   2   1  23     2263.85     2113.73     26.27 o 
   3   1  23      236.98      219.77      4.52 o 
   4   1  23     2045.16     2007.77     30.51 o 
   5   1  23        1.07        1.28      2.28 o 
   6   1  23       33.30      140.17     36.12 o 
   7   1  23      152.47      153.65      3.88 o 
   8   1  23      110.15      101.63      3.91 o 
   9   1  23      665.09      648.08     14.85 o 
  10   1  23      371.72      394.57     10.18 o 
  11   1  23        0.47       -4.67      4.67 o 
  12   1  23        8.09        5.26      5.23 o 
   0   2  23      166.74      180.16      8.93 o 
   1   2  23      224.91      221.00      5.95 o 
   2   2  23     1054.64     1052.55     24.12 o 
   3   2  23      109.53      102.38      2.84 o 
   4   2  23     1001.46      988.95     27.81 o 
   5   2  23        0.60       31.68     13.13 o 
   6   2  23        0.07       -2.11      2.65 o 
   7   2  23        0.02        0.43      2.94 o 
   8   2  23       26.81       34.27      4.44 o 
   9   2  23      273.23      279.66     13.39 o 
  10   2  23      111.88      102.49      5.03 o 
  11   2  23       90.18       83.08      6.60 o 
  12   2  23       60.55       34.99      5.75 o 
   1   3  23     1526.97     1527.90     22.10 o 
   2   3  23     3913.52     3798.79     64.14 o 
   3   3  23      259.69      265.37      7.60 o 
   4   3  23     3888.92     3647.74     86.67 o 
   5   3  23      233.73      268.24      6.33 o 
   6   3  23       46.14       42.54      3.01 o 
   7   3  23     2951.26     2846.42     56.98 o 
   8   3  23     1517.11     1603.52     40.64 o 
   9   3  23      353.73      361.63      9.37 o 
  10   3  23      363.53      394.46      7.67 o 
  11   3  23       30.51       25.34      5.98 o 
   0   4  23      405.84      397.02     14.31 o 
   1   4  23      817.04      764.21     26.28 o 
   2   4  23        0.00       12.01      4.45 o 
   3   4  23     2118.20     2044.18     66.57 o 
   4   4  23       38.17       31.38      3.65 o 
   5   4  23        5.78        3.85      2.92 o 
   6   4  23      739.96      764.59     76.38 o 
   7   4  23      492.21      523.52     19.11 o 
   8   4  23        1.09       -0.28      5.04 o 
   9   4  23      876.94      914.74     46.98 o 
  10   4  23      260.12      238.85     17.77 o 
  11   4  23        0.03       -1.54      7.15 o 
   1   5  23      462.60      406.80      9.77 o 
   2   5  23        0.71        5.45      2.58 o 
   3   5  23       11.74        9.81      3.02 o 
   4   5  23        6.60        5.20      2.97 o 
   5   5  23      985.76      958.47     52.14 o 
   6   5  23      397.48      367.23      7.04 o 
   7   5  23      324.62      297.17     14.93 o 
   8   5  23       13.43        4.22      7.44 o 
   9   5  23      235.09      250.29     30.15 o 
  10   5  23        0.73       -2.68     13.11 o 
   0   6  23      640.57      564.55     21.85 o 
   1   6  23        0.16        0.78      2.98 o 
   2   6  23      144.42      149.74      6.37 o 
   3   6  23       12.73        6.50      3.39 o 
   4   6  23      109.23      105.68      7.39 o 
   5   6  23      110.45      114.03      6.20 o 
   6   6  23       56.87       47.96      6.27 o 
   7   6  23        4.95        7.05      7.75 o 
   8   6  23      182.77      181.65      7.65 o 
   9   6  23      119.79      169.76     32.14 o 
  10   6  23        2.74       29.21     27.61 o 
   1   7  23        5.22        0.15      5.38 o 
   2   7  23      596.53      619.09     18.74 o 
   3   7  23       21.31       23.10      5.34 o 
   4   7  23      206.32      198.76      5.64 o 
   5   7  23       41.06       28.58      6.92 o 
   6   7  23       19.96       21.05      5.68 o 
   7   7  23       14.64       10.53      8.64 o 
   8   7  23        9.65        8.54      9.93 o 
   9   7  23       14.68       17.38      8.85 o 
   0   8  23       49.37       52.35     11.03 o 
   1   8  23      102.42      116.86     10.01 o 
   2   8  23       17.28        7.58      6.03 o 
   3   8  23      206.51      223.83     11.67 o 
   4   8  23        0.19        2.57      5.40 o 
   5   8  23       13.26        4.70      6.38 o 
   6   8  23      105.57      123.34     17.48 o 
   7   8  23       57.52       59.19     29.06 o 
   8   8  23       14.21       20.96     11.33 o 
   1   9  23        1.21       -5.72      7.54 o 
   2   9  23       52.08       51.81      6.71 o 
   3   9  23        1.82        5.83      7.41 o 
   4   9  23      217.83      211.84     13.72 o 
   5   9  23       19.11       29.65      6.25 o 
   6   9  23        0.00       -0.47      9.86 o 
   0  10  23       36.50       59.81     13.91 o 
   1  10  23      163.22      229.73     18.67 o 
   2  10  23       33.72       23.51      7.28 o 
   3  10  23      323.14      415.58     74.38 o 
   4  10  23        0.20       -1.56      6.88 o 
   0   0  24      708.14      697.53     19.40 o 
   1   0  24        6.12        2.60      3.40 o 
   2   0  24      891.40      921.08     21.27 o 
   3   0  24      567.76      478.24     22.42 o 
   4   0  24      301.38      297.57      6.53 o 
   5   0  24       95.66       81.86      4.54 o 
   6   0  24        1.68        3.80      3.03 o 
   7   0  24      208.28      217.32      8.21 o 
   8   0  24       51.19       41.16      4.46 o 
   9   0  24      479.19      449.04     17.87 o 
  10   0  24       31.82       32.23      5.30 o 
  11   0  24      736.44      747.78     17.47 o 
  12   0  24        4.88        4.13      6.74 o 
   1   1  24      312.86      383.11     33.22 o 
   2   1  24     1661.95     1697.27     16.53 o 
   3   1  24        6.04       -8.23      9.94 o 
   4   1  24       44.49      158.24     38.50 o 
   5   1  24      146.95      137.32      3.19 o 
   6   1  24        0.01       -0.58      2.38 o 
   7   1  24      138.13      132.54      5.31 o 
   8   1  24       89.14       71.94      4.01 o 
   9   1  24        7.68       -0.92      4.07 o 
  10   1  24       16.84       17.01      4.88 o 
  11   1  24      209.36      228.24      5.68 o 
  12   1  24      117.70      103.11     10.90 o 
   0   2  24       64.11       68.79      4.17 o 
   1   2  24      237.91      190.99      3.33 o 
   2   2  24       18.69       17.86      2.61 o 
   3   2  24     1219.68     1188.85     15.40 o 
   4   2  24      528.22      493.48     15.00 o 
   5   2  24     2428.77     2327.80     54.61 o 
   6   2  24       99.37      104.06      3.38 o 
   7   2  24       82.90       78.30      3.93 o 
   8   2  24        8.09        5.30      4.01 o 
   9   2  24      852.88      851.65     21.28 o 
  10   2  24      110.27      103.35      4.84 o 
  11   2  24       28.87       25.07      5.23 o 
   1   3  24       93.96       90.51      3.83 o 
   2   3  24      440.56      367.00      8.88 o 
   3   3  24        1.64       -1.96      2.77 o 
   4   3  24       31.08       33.44      3.04 o 
   5   3  24        0.04        2.29      3.02 o 
   6   3  24       11.11        9.09      3.54 o 
   7   3  24      101.96       95.44      6.35 o 
   8   3  24      112.72      103.31      4.98 o 
   9   3  24       20.67       28.74      8.16 o 
  10   3  24        5.40        5.44      5.43 o 
  11   3  24       22.11       17.30      5.03 o 
   0   4  24       69.80       77.91      5.16 o 
   1   4  24      218.12      224.71      7.74 o 
   2   4  24       53.50       51.09      3.15 o 
   3   4  24      865.10      785.54     54.44 o 
   4   4  24      200.23      196.56      4.30 o 
   5   4  24      471.20      443.85     14.37 o 
   6   4  24       15.80       11.39      4.54 o 
   7   4  24       13.79        6.19      4.95 o 
   8   4  24       32.53       28.01      5.40 o 
   9   4  24      174.15      179.63     10.71 o 
  10   4  24        0.06        2.03      5.32 o 
  11   4  24       93.53      112.19     10.62 o 
   1   5  24      343.43      326.50     10.85 o 
   2   5  24       17.59       12.50      3.43 o 
   3   5  24        6.43        5.63      3.16 o 
   4   5  24        4.92        5.78      3.12 o 
   5   5  24      178.54      182.94     13.75 o 
   6   5  24      209.90      199.44     16.49 o 
   7   5  24        6.37        0.58      5.16 o 
   8   5  24       13.49       13.21      7.95 o 
   9   5  24       44.57       47.03      8.66 o 
  10   5  24       12.70       13.98      8.47 o 
   0   6  24     1396.62     1344.55     56.10 o 
   1   6  24       85.07       85.04      4.04 o 
   2   6  24        0.24        2.84      3.23 o 
   3   6  24      345.75      359.58      9.42 o 
   4   6  24        3.86        6.23      4.40 o 
   5   6  24       69.85       62.11      7.10 o 
   6   6  24       63.93       81.40     10.08 o 
   7   6  24        0.03       -3.78      8.15 o 
   8   6  24        1.16      -10.93     10.93 o 
   9   6  24       85.20       91.07      8.76 o 
   1   7  24      274.90      259.98      6.76 o 
   2   7  24      247.00      257.30      9.65 o 
   3   7  24       10.79       13.30      5.11 o 
   4   7  24      305.52      325.51     11.38 o 
   5   7  24      187.76      188.92     10.48 o 
   6   7  24        0.00        7.21      7.07 o 
   7   7  24       20.46       62.69      9.54 o 
   8   7  24        9.57       21.13      8.64 o 
   9   7  24        2.75       -9.05      9.05 o 
   0   8  24       59.78       56.73     11.33 o 
   1   8  24      216.18      220.84     11.50 o 
   2   8  24      152.64      169.47     12.26 o 
   3   8  24      877.77      875.73     43.05 o 
   4   8  24       73.28      111.04     19.32 o 
   5   8  24      195.74      187.26     14.80 o 
   6   8  24      113.29      131.98     24.89 o 
   7   8  24      302.32      329.35     59.81 o 
   1   9  24       11.50       -0.37      7.97 o 
   2   9  24       88.08       90.62      7.69 o 
   3   9  24       39.28       47.75     10.97 o 
   4   9  24       21.60        6.69      6.43 o 
   5   9  24       25.20       30.33      6.03 o 
   6   9  24       35.05       47.39     14.65 o 
   0  10  24      234.95      318.40     16.29 o 
   1  10  24       95.54      125.80      8.60 o 
   2  10  24       31.11       26.18      7.78 o 
   3  10  24       57.15       34.11      8.30 o 
   1   1  25      730.16      702.71     13.64 o 
   2   1  25      651.88      611.52      8.89 o 
   3   1  25      619.25      605.60     10.65 o 
   4   1  25      259.29      230.24      5.29 o 
   5   1  25      142.04      147.56      4.07 o 
   6   1  25       69.42       83.52      2.75 o 
   7   1  25       18.42       22.96      3.33 o 
   8   1  25     1024.93     1079.16     23.53 o 
   9   1  25      694.69      652.34     19.88 o 
  10   1  25      239.79      269.58      9.47 o 
  11   1  25        0.90       -3.35      5.30 o 
   0   2  25      708.20      678.95     18.34 o 
   1   2  25        3.43       -3.25      3.25 o 
   2   2  25      510.06      487.45     11.97 o 
   3   2  25        3.78        3.98      3.21 o 
   4   2  25      560.73      546.72     15.50 o 
   5   2  25      489.31      487.24     14.06 o 
   6   2  25     1013.97      923.91     28.77 o 
   7   2  25        6.36       -4.24      4.38 o 
   8   2  25       95.77      112.70      7.32 o 
   9   2  25       89.39       94.11      5.04 o 
  10   2  25      160.55      158.82      5.83 o 
  11   2  25        0.31        8.41      4.62 o 
   1   3  25     1423.81     1533.93     93.65 o 
   2   3  25     6915.04     6976.04    200.89 o 
   3   3  25      201.89      194.67      7.90 o 
   4   3  25     4903.82     4767.26    128.13 o 
   5   3  25       48.99       71.02      5.73 o 
   6   3  25      914.41      869.74     33.34 o 
   7   3  25     2282.18     2329.54     55.85 o 
   8   3  25     1829.87     1999.64    120.20 o 
   9   3  25       11.96       12.62      5.10 o 
  10   3  25     1158.32     1154.21     31.87 o 
  11   3  25       89.05       96.85      7.89 o 
   0   4  25      820.20      740.75     16.22 o 
   1   4  25      981.22      917.71     28.67 o 
   2   4  25       55.37       52.50      4.31 o 
   3   4  25     1456.60     1486.69     44.41 o 
   4   4  25       74.73       58.61      3.57 o 
   5   4  25       19.13       13.86      3.81 o 
   6   4  25     1990.07     1936.17    265.01 o 
   7   4  25      393.09      370.54     16.11 o 
   8   4  25        1.53       -0.19      6.26 o 
   9   4  25      225.91      230.89     16.17 o 
  10   4  25       84.03       79.13      6.73 o 
  11   4  25       59.12       54.22     20.95 o 
   1   5  25        1.05        1.30      3.06 o 
   2   5  25      624.00      549.10     10.50 o 
   3   5  25        2.22        0.54      3.87 o 
   4   5  25       73.99       57.19      5.70 o 
   5   5  25      323.67      307.19     11.73 o 
   6   5  25       16.67       12.93      6.28 o 
   7   5  25       35.54       21.60      5.93 o 
   8   5  25      110.26      124.38     10.43 o 
   9   5  25      183.07      188.98     16.49 o 
  10   5  25       25.33       28.42     12.71 o 
   0   6  25      105.42       92.55      6.88 o 
   1   6  25       99.92      125.75      4.92 o 
   2   6  25        0.15        1.34      4.06 o 
   3   6  25      542.86      521.32     15.07 o 
   4   6  25        0.12        3.75      4.15 o 
   5   6  25      116.42      136.53     12.12 o 
   6   6  25       13.69        7.70      6.76 o 
   7   6  25       34.36       45.00      9.44 o 
   8   6  25      126.27      127.96     10.23 o 
   9   6  25       18.07       26.11      8.42 o 
   1   7  25        0.37        4.23      5.27 o 
   2   7  25      212.39      196.09      6.08 o 
   3   7  25       50.34       48.49      4.67 o 
   4   7  25      151.67      134.37      8.68 o 
   5   7  25        3.55       -1.64      6.50 o 
   6   7  25       44.38       47.05      8.45 o 
   7   7  25       19.13       50.27      9.74 o 
   8   7  25      309.65      310.75     12.22 o 
   0   8  25       45.44       76.10     12.32 o 
   1   8  25        2.84       20.25      8.03 o 
   2   8  25        0.40        6.75      6.14 o 
   3   8  25      307.21      373.76     30.03 o 
   4   8  25        6.47        9.37      6.35 o 
   5   8  25      100.75       92.29      6.61 o 
   6   8  25       58.58       77.26      6.98 o 
   7   8  25       13.30        7.35      7.73 o 
   1   9  25       20.24       10.12      7.23 o 
   2   9  25      109.08      130.78     15.62 o 
   3   9  25        5.45       -2.94      7.56 o 
   4   9  25       21.39       17.15      6.13 o 
   5   9  25       71.42       76.29      7.16 o 
   0  10  25       46.11      118.92     14.11 o 
   1  10  25       76.69      115.75      9.53 o 
   2  10  25       48.55       92.88     16.27 o 
   0   0  26     3783.51     3660.77    188.87 o 
   1   0  26      288.57      302.85     10.24 o 
   2   0  26      540.58      542.31     29.29 o 
   3   0  26      479.21      433.70      6.42 o 
   4   0  26        0.56       -8.24      8.24 o 
   5   0  26        0.77        6.88      3.14 o 
   6   0  26       93.79      100.35      4.15 o 
   7   0  26      690.41      689.20      8.33 o 
   8   0  26     1053.15     1098.84     29.04 o 
   9   0  26     1106.38     1094.06     46.14 o 
  10   0  26      204.97      212.53      9.31 o 
  11   0  26      195.14      167.93     12.96 o 
   1   1  26       52.64       45.80      2.81 o 
   2   1  26      135.05      131.49      3.14 o 
   3   1  26      932.58      887.00     13.60 o 
   4   1  26       15.75        9.08      2.47 o 
   5   1  26      219.69      205.35      6.57 o 
   6   1  26      628.00      593.78     14.97 o 
   7   1  26       78.51       94.20      7.74 o 
   8   1  26      905.74      889.12     20.35 o 
   9   1  26       48.93       47.56      5.43 o 
  10   1  26       18.74       15.18      5.15 o 
  11   1  26      121.07      129.93      5.90 o 
   0   2  26     1492.61     1392.94     42.18 o 
   1   2  26     3272.81     3009.51     49.36 o 
   2   2  26        0.25       -1.76      2.70 o 
   3   2  26     1655.36     1560.70     31.92 o 
   4   2  26       29.84       19.86      2.52 o 
   5   2  26        3.04        3.73      2.86 o 
   6   2  26      807.98      770.69     21.11 o 
   7   2  26     1605.76     1488.91     56.96 o 
   8   2  26       28.61       32.14      4.64 o 
   9   2  26      616.19      616.17     18.19 o 
  10   2  26       61.07       57.21      6.74 o 
  11   2  26       40.06       37.84      5.11 o 
   1   3  26      280.16      244.72      8.54 o 
   2   3  26      150.88      160.61      7.34 o 
   3   3  26        0.01        0.16      2.93 o 
   4   3  26       13.91       10.57      3.05 o 
   5   3  26      267.33      234.75      6.75 o 
   6   3  26       66.67       62.13      5.68 o 
   7   3  26       97.80       97.19      6.29 o 
   8   3  26       25.21       19.16      5.88 o 
   9   3  26        1.91        2.07      5.71 o 
  10   3  26        0.06       -2.75      4.90 o 
  11   3  26       38.06       13.62      6.12 o 
   0   4  26      310.92      254.69     21.95 o 
   1   4  26       59.57       57.03      4.94 o 
   2   4  26        0.11       -0.41      3.48 o 
   3   4  26     1651.37     1505.51     47.16 o 
   4   4  26       12.90       11.00      4.33 o 
   5   4  26       16.96        8.13      4.06 o 
   6   4  26      317.54      313.36     16.08 o 
   7   4  26      635.62      614.32     39.64 o 
   8   4  26       37.21       34.25      7.65 o 
   9   4  26      326.36      348.39     21.22 o 
  10   4  26        0.02       -7.33      7.33 o 
   1   5  26       32.86       24.15      3.65 o 
   2   5  26      132.66      129.70      4.04 o 
   3   5  26       40.49       32.80      4.70 o 
   4   5  26      145.80      150.89     12.92 o 
   5   5  26      204.86      170.33      6.58 o 
   6   5  26      224.03      220.59      8.05 o 
   7   5  26       93.82       86.06      6.70 o 
   8   5  26       21.08       25.23     10.13 o 
   9   5  26        5.40       32.04     12.27 o 
  10   5  26       34.07       31.43      9.94 o 
   0   6  26        6.29       -1.59      7.81 o 
   1   6  26      102.67       92.96      6.14 o 
   2   6  26      101.37       76.60      5.04 o 
   3   6  26       38.74       37.87      6.17 o 
   4   6  26       48.47       39.52      4.77 o 
   5   6  26       98.62      104.53      7.87 o 
   6   6  26       52.62       55.62      5.89 o 
   7   6  26      198.33      172.07     10.83 o 
   8   6  26      178.67      157.56     10.73 o 
   9   6  26       60.06       60.75     23.99 o 
   1   7  26       61.78       67.99      6.85 o 
   2   7  26      245.17      233.31      6.60 o 
   3   7  26       64.66       46.31      5.11 o 
   4   7  26      308.26      327.00     17.95 o 
   5   7  26       21.39        2.39      8.08 o 
   6   7  26       51.32      -20.47     76.89 o 
   7   7  26      124.69      142.96     10.13 o 
   8   7  26      122.62      153.69     12.22 o 
   0   8  26      794.51      855.46     17.09 o 
   1   8  26       37.46       24.25      8.15 o 
   2   8  26       70.77      101.49     14.44 o 
   3   8  26      749.48      781.99     39.02 o 
   4   8  26      130.59      140.13     13.48 o 
   5   8  26        0.02        1.09      7.26 o 
   6   8  26      545.56      571.90     22.05 o 
   7   8  26        1.17        1.79      8.22 o 
   1   9  26       18.37       -0.51     11.78 o 
   2   9  26      168.39      179.55     10.92 o 
   3   9  26       12.86       11.98      7.02 o 
   4   9  26        6.32        3.12      6.77 o 
   5   9  26        2.84        0.98      8.09 o 
   0  10  26       44.14       26.82     13.01 o 
   1  10  26       29.86       14.09      9.22 o 
   1   1  27      500.74      428.74      7.15 o 
   2   1  27     2292.49     2212.02     26.16 o 
   3   1  27      176.30      147.65      3.58 o 
   4   1  27      212.75      202.43      4.37 o 
   5   1  27     1417.54     1339.66     33.80 o 
   6   1  27      164.75      166.71      5.39 o 
   7   1  27      855.28      853.34     15.81 o 
   8   1  27       70.93       68.06      4.54 o 
   9   1  27      287.64      286.26      9.25 o 
  10   1  27       20.81       28.86      4.50 o 
  11   1  27      464.45      482.49     15.23 o 
   0   2  27      137.71      142.75      7.38 o 
   1   2  27       29.34        4.02      3.11 o 
   2   2  27      110.84       89.12      3.46 o 
   3   2  27     1146.32     1112.84     23.25 o 
   4   2  27      168.01      151.88      4.04 o 
   5   2  27      596.34      573.90     20.27 o 
   6   2  27       19.03        9.85      4.21 o 
   7   2  27       20.24       10.99      5.66 o 
   8   2  27       79.08       73.75      5.08 o 
   9   2  27        9.18       10.47      4.99 o 
  10   2  27       53.15       40.01      5.78 o 
  11   2  27       10.09        7.40      5.18 o 
   1   3  27     7242.32     6960.26    126.42 o 
   2   3  27        5.38        3.39      3.24 o 
   3   3  27      733.46      709.59     21.16 o 
   4   3  27      561.01      476.29     12.77 o 
   5   3  27     7236.13     6992.38    150.50 o 
   6   3  27        0.08       -5.40      5.40 o 
   7   3  27     1393.84     1461.39     74.26 o 
   8   3  27      142.92      141.78     12.11 o 
   9   3  27      196.66      197.14     12.98 o 
  10   3  27        5.90        8.17      5.28 o 
  11   3  27     1823.14     1875.23    117.05 o 
   0   4  27     1284.28     1392.42     41.89 o 
   1   4  27        9.07        5.00      3.31 o 
   2   4  27      271.92      266.48     10.21 o 
   3   4  27      228.59      185.10      7.80 o 
   4   4  27     1438.31     1434.26     59.39 o 
   5   4  27      444.36      387.05     16.02 o 
   6   4  27      444.16      445.88     19.40 o 
   7   4  27       38.83       24.92     10.13 o 
   8   4  27       88.28       99.05      7.71 o 
   9   4  27        0.30        3.07      7.11 o 
  10   4  27      373.75      392.32     27.98 o 
   1   5  27      390.65      380.35     13.04 o 
   2   5  27     1631.10     1519.92     13.59 o 
   3   5  27       29.85       21.02      9.82 o 
   4   5  27      198.40      189.63      9.21 o 
   5   5  27       41.75       43.40      6.42 o 
   6   5  27       60.04       50.81      6.93 o 
   7   5  27        5.35        7.45      9.84 o 
   8   5  27      141.48      144.05     11.72 o 
   9   5  27        4.89       -7.60      7.60 o 
  10   5  27        2.31        9.21      9.04 o 
   0   6  27      147.58      191.36      9.26 o 
   1   6  27       83.12       75.14      5.76 o 
   2   6  27       87.17       86.20      5.52 o 
   3   6  27       94.82       91.05      5.37 o 
   4   6  27       28.46       36.88      5.64 o 
   5   6  27       11.43       12.20      6.08 o 
   6   6  27      227.96      242.38     12.34 o 
   7   6  27       13.07       19.97     10.43 o 
   8   6  27        0.01        8.64      9.84 o 
   9   6  27       21.25       10.23      9.36 o 
   1   7  27      331.13      315.41     17.98 o 
   2   7  27      229.82      222.01     14.25 o 
   3   7  27        3.17        0.43      5.90 o 
   4   7  27       97.70       77.91      5.89 o 
   5   7  27      258.00      283.46     18.23 o 
   6   7  27        3.54       -1.16      5.83 o 
   7   7  27      139.27      150.41     10.73 o 
   8   7  27       48.36       38.35     10.73 o 
   0   8  27      287.17      364.99     14.50 o 
   1   8  27       29.80       28.04      8.46 o 
   2   8  27       49.45       47.48      6.85 o 
   3   8  27       13.40       15.32      6.90 o 
   4   8  27      121.03      106.40      7.44 o 
   5   8  27        0.07        2.87     12.48 o 
   6   8  27       50.75       54.17     11.46 o 
   1   9  27      115.44      121.82      9.39 o 
   2   9  27        5.06       -1.29      7.92 o 
   3   9  27        0.12        2.29      7.54 o 
   4   9  27       43.14       31.39      7.88 o 
   0   0  28    18657.37    18418.10   1050.42 o 
   1   0  28     1043.05     1026.43     18.99 o 
   2   0  28      686.28      727.87     12.93 o 
   3   0  28     6541.63     6342.46     95.26 o 
   4   0  28      402.79      368.89      9.05 o 
   5   0  28       97.07      112.34      7.61 o 
   6   0  28     1195.27     1218.58     21.39 o 
   7   0  28      208.16      277.47     92.65 o 
   8   0  28      149.81      151.11      7.28 o 
   9   0  28       33.61       40.51      5.89 o 
  10   0  28        2.05        8.84      6.78 o 
  11   0  28        1.06       -5.15      7.58 o 
   1   1  28      360.79      400.35      6.67 o 
   2   1  28        5.86        3.71      3.18 o 
   3   1  28      115.43      107.65      3.36 o 
   4   1  28        0.51        0.09      2.58 o 
   5   1  28      120.69      119.79      3.33 o 
   6   1  28      131.42      117.28     10.96 o 
   7   1  28       63.06       58.44      4.04 o 
   8   1  28      197.84      194.07      5.06 o 
   9   1  28       15.25       11.23      4.55 o 
  10   1  28       19.58       28.13      9.44 o 
  11   1  28       76.55       77.98      5.47 o 
   0   2  28     1761.13     1634.64     48.62 o 
   1   2  28      453.68      421.45      8.94 o 
   2   2  28     3731.05     3409.01     75.31 o 
   3   2  28      134.23       99.46      2.88 o 
   4   2  28     2124.32     1955.54     45.74 o 
   5   2  28      550.67      525.68     19.11 o 
   6   2  28     2283.85     2232.26     15.97 o 
   7   2  28        0.92       -3.80      6.46 o 
   8   2  28      229.48      237.65     18.54 o 
   9   2  28      151.55      171.82     10.68 o 
  10   2  28      967.03      965.67     27.89 o 
  11   2  28       12.23       17.15      5.12 o 
   1   3  28       13.87        8.75      3.87 o 
   2   3  28      286.55      272.41      8.85 o 
   3   3  28        3.10        1.39      2.91 o 
   4   3  28      879.83      843.45     22.30 o 
   5   3  28        7.72       -3.74      4.20 o 
   6   3  28       15.08       19.96      5.65 o 
   7   3  28       71.78       69.44      7.05 o 
   8   3  28       29.13       38.00      6.54 o 
   9   3  28       33.21       40.00      6.26 o 
  10   3  28      153.84      152.52      6.56 o 
   0   4  28     2330.67     2071.28     94.21 o 
   1   4  28      329.16      317.03     13.52 o 
   2   4  28      674.67      603.29     16.19 o 
   3   4  28        5.92        4.22      3.36 o 
   4   4  28      658.57      563.46     22.18 o 
   5   4  28      198.49      174.95      5.58 o 
   6   4  28     1205.19     1139.42     54.31 o 
   7   4  28        9.71       15.67     11.42 o 
   8   4  28       11.19       13.05      8.03 o 
   9   4  28        0.68        6.03      6.49 o 
  10   4  28      213.97      222.63     14.94 o 
   1   5  28       59.05       67.02      5.41 o 
   2   5  28      528.30      478.80     27.27 o 
   3   5  28       17.64       18.93      4.31 o 
   4   5  28      239.33      240.35      8.27 o 
   5   5  28      125.83      137.12     11.49 o 
   6   5  28       95.98       80.73      5.93 o 
   7   5  28       19.27       40.23     10.33 o 
   8   5  28      350.29      367.77     13.11 o 
   9   5  28        1.86       15.81      8.60 o 
   0   6  28     1598.61     1375.02    117.08 o 
   1   6  28        2.20        3.29      5.51 o 
   2   6  28       80.61       83.26      5.71 o 
   3   6  28      200.09      168.38      6.72 o 
   4   6  28      302.34      282.62      8.06 o 
   5   6  28        1.89        5.87      5.26 o 
   6   6  28      215.50      211.52      7.79 o 
   7   6  28        6.31       -2.58     10.23 o 
   8   6  28        0.05       11.31      8.59 o 
   1   7  28      357.01      389.38     17.62 o 
   2   7  28       20.77       26.79      6.92 o 
   3   7  28       34.02       31.26     10.43 o 
   4   7  28        0.69       -1.59      5.80 o 
   5   7  28      165.45      162.64     18.31 o 
   6   7  28        2.15       -5.82      6.79 o 
   7   7  28       56.30       85.04     10.93 o 
   0   8  28      912.04     1059.81     18.58 o 
   1   8  28      140.93      168.89      9.13 o 
   2   8  28      128.89      103.63      8.27 o 
   3   8  28       55.93       52.99     10.45 o 
   4   8  28      125.36      146.35     25.08 o 
   5   8  28       55.04       44.50      8.34 o 
   6   8  28      435.48      441.93     21.32 o 
   1   9  28      136.85      177.03     11.03 o 
   2   9  28       21.75       30.31      8.27 o 
   3   9  28        1.89        7.60      7.77 o 
   4   9  28        3.19        0.12      7.91 o 
   1   1  29     3349.40     3044.02    103.44 o 
   2   1  29     2169.60     2015.45     29.67 o 
   3   1  29      156.17      156.45      4.41 o 
   4   1  29      249.93      216.31      4.67 o 
   5   1  29     1642.40     1507.77     37.96 o 
   6   1  29       84.11       73.52      4.63 o 
   7   1  29      263.12      282.36      7.81 o 
   8   1  29      265.27      275.27     10.36 o 
   9   1  29        0.07        2.38      4.33 o 
  10   1  29        3.28       -2.80      6.51 o 
  11   1  29       59.69       85.05      6.06 o 
   0   2  29      575.20      588.22      7.62 o 
   1   2  29      760.61      756.15     12.49 o 
   2   2  29      184.96      159.27      6.26 o 
   3   2  29        9.29        6.21      2.87 o 
   4   2  29       80.11       64.61      3.83 o 
   5   2  29       58.60       66.83      5.07 o 
   6   2  29       91.85       84.94      6.21 o 
   7   2  29       38.27       35.11      6.00 o 
   8   2  29       44.05       36.29      5.74 o 
   9   2  29       64.51       58.30      5.48 o 
  10   2  29       91.97       88.42      6.58 o 
   1   3  29     3141.89     2957.76    145.43 o 
   2   3  29     2897.28     2662.39     92.52 o 
   3   3  29       41.12       32.27      2.83 o 
   4   3  29     3636.65     3493.32    114.25 o 
   5   3  29      387.84      399.71     12.01 o 
   6   3  29      128.51      117.70      6.03 o 
   7   3  29      805.39      772.73     17.34 o 
   8   3  29     2053.23     2195.51    131.38 o 
   9   3  29       51.22       39.53      6.62 o 
  10   3  29      341.91      372.70     27.99 o 
   0   4  29      159.62      182.58     12.17 o 
   1   4  29        9.47       17.63      3.53 o 
   2   4  29      470.27      387.42     33.88 o 
   3   4  29      339.68      334.30     12.88 o 
   4   4  29      276.57      249.44     10.24 o 
   5   4  29      151.72      146.90     13.82 o 
   6   4  29       96.12      112.23      5.61 o 
   7   4  29      396.26      412.57     15.85 o 
   8   4  29      136.05      146.87      8.76 o 
   9   4  29      188.69      176.70      8.15 o 
  10   4  29       31.20       21.69      7.75 o 
   1   5  29     1134.83     1102.42     30.79 o 
   2   5  29      110.88      138.87      6.98 o 
   3   5  29       27.54       24.19      4.91 o 
   4   5  29      206.00      218.91      7.92 o 
   5   5  29      598.76      537.35     33.71 o 
   6   5  29       30.62       33.85      7.21 o 
   7   5  29      192.07      244.29     12.32 o 
   8   5  29      377.24      426.39     13.41 o 
   9   5  29        1.12      -10.08     13.06 o 
   0   6  29      181.63      161.79     10.08 o 
   1   6  29        3.14        3.34      4.77 o 
   2   6  29       41.22       53.57      7.65 o 
   3   6  29      340.70      389.09      9.38 o 
   4   6  29       23.65       28.19      5.02 o 
   5   6  29       13.86        9.35      6.05 o 
   6   6  29      106.92      100.76      8.55 o 
   7   6  29        1.02       -5.17     10.43 o 
   8   6  29       14.79        9.74     10.23 o 
   1   7  29      407.09      409.79     30.98 o 
   2   7  29       29.80       24.81      7.49 o 
   3   7  29        5.24        1.22      6.53 o 
   4   7  29       18.71       18.19      5.78 o 
   5   7  29      263.40      275.07     14.08 o 
   6   7  29        1.84        0.56      7.37 o 
   7   7  29       63.49       55.35      8.59 o 
   0   8  29       83.58       95.57     12.32 o 
   1   8  29       81.78       82.47      9.12 o 
   2   8  29       14.20       18.44      7.66 o 
   3   8  29       14.58       16.96      7.18 o 
   4   8  29       48.75       68.76     11.67 o 
   5   8  29        1.03       -1.64      7.38 o 
   6   8  29       10.21       30.57      8.51 o 
   1   9  29       90.82      117.42     13.49 o 
   2   9  29        9.07        8.23      9.46 o 
   3   9  29        2.03        7.73      9.14 o 
   0   0  30     1611.16     1272.81    182.27 o 
   1   0  30      275.68      270.02      6.77 o 
   2   0  30       23.83       17.59      3.28 o 
   3   0  30     3859.81     3663.13     61.90 o 
   4   0  30      171.43      147.72      4.57 o 
   5   0  30        3.51        3.27      4.33 o 
   6   0  30     2154.22     2272.72     31.85 o 
   7   0  30      124.94      151.27      6.71 o 
   8   0  30      234.16      217.33     14.35 o 
   9   0  30       98.47      105.85     10.50 o 
  10   0  30      161.51      179.72     18.36 o 
   1   1  30      517.40      511.65     14.17 o 
   2   1  30       93.59       59.47      2.90 o 
   3   1  30      862.50      819.06     15.93 o 
   4   1  30      110.81      115.26      4.29 o 
   5   1  30      127.33      114.87      4.30 o 
   6   1  30        3.05        1.43      4.37 o 
   7   1  30        3.14        4.27      3.53 o 
   8   1  30      111.05      113.82      6.55 o 
   9   1  30        7.75        5.97      4.43 o 
  10   1  30       50.44       45.16      4.91 o 
   0   2  30      125.12      158.30      5.84 o 
   1   2  30     2857.59     2664.04     44.60 o 
   2   2  30      267.40      254.08      6.02 o 
   3   2  30     2041.37     1764.77     42.84 o 
   4   2  30      458.40      435.94     19.85 o 
   5   2  30      854.16      881.44      9.21 o 
   6   2  30        5.86       12.29      5.60 o 
   7   2  30      591.06      611.13     16.07 o 
   8   2  30       24.08       25.71      5.78 o 
   9   2  30       41.75       46.40      5.17 o 
  10   2  30        1.24       -4.99      4.99 o 
   1   3  30      383.62      321.66      7.13 o 
   2   3  30        2.66       -3.24      3.91 o 
   3   3  30       16.22       10.21      3.35 o 
   4   3  30        0.03       -4.30      4.30 o 
   5   3  30      286.44      288.31     16.13 o 
   6   3  30        8.18        8.66      5.47 o 
   7   3  30      143.25      152.14     25.88 o 
   8   3  30       83.35       65.19      6.01 o 
   9   3  30        0.74        4.98      5.18 o 
  10   3  30        4.85        1.04      6.46 o 
   0   4  30      664.85      710.24     14.21 o 
   1   4  30      444.89      353.72     10.27 o 
   2   4  30       55.80       73.74      5.25 o 
   3   4  30      870.40      762.67     31.54 o 
   4   4  30       46.50       52.69      5.92 o 
   5   4  30      252.41      226.21     10.51 o 
   6   4  30      253.75      307.77     11.33 o 
   7   4  30       81.29       66.09      6.28 o 
   8   4  30       91.86       97.04      8.73 o 
   9   4  30       68.56       66.77     11.78 o 
   1   5  30      526.47      500.22     31.14 o 
   2   5  30       37.84       52.55      6.02 o 
   3   5  30      115.85      100.45      7.71 o 
   4   5  30       25.52       23.15      6.15 o 
   5   5  30      172.91      184.63     15.00 o 
   6   5  30       59.28       52.08     11.56 o 
   7   5  30      138.94      192.23     11.33 o 
   8   5  30        8.29       -3.18     11.33 o 
   9   5  30        1.65      -19.27     19.27 o 
   0   6  30      257.30      263.76     18.68 o 
   1   6  30       33.55       43.59      9.06 o 
   2   6  30      297.12      318.16     14.81 o 
   3   6  30      365.83      313.57      9.11 o 
   4   6  30       83.30      103.04      5.81 o 
   5   6  30       13.92        2.99      6.21 o 
   6   6  30      323.30      326.52     19.77 o 
   7   6  30        0.32       13.11     10.53 o 
   8   6  30      212.84      262.87     13.31 o 
   1   7  30        7.41       11.07     11.97 o 
   2   7  30        0.85       -1.85      7.95 o 
   3   7  30       13.56       12.88      6.61 o 
   4   7  30       28.94       21.80      6.13 o 
   5   7  30       22.79       16.27      7.34 o 
   6   7  30        1.25       -4.95      7.34 o 
   7   7  30       85.66       85.04     19.97 o 
   0   8  30      181.91      204.75     13.41 o 
   1   8  30      160.14      177.74      9.51 o 
   2   8  30       59.66       66.57      8.32 o 
   3   8  30      358.93      391.54     32.40 o 
   4   8  30       70.14      103.53     10.49 o 
   5   8  30       32.97       21.79      7.90 o 
   1   9  30       63.86       79.08     15.13 o 
   2   9  30      134.77      173.40     10.12 o 
   1   1  31      407.48      346.26      5.04 o 
   2   1  31      260.38      232.40      3.42 o 
   3   1  31        3.75        2.79      2.58 o 
   4   1  31     1210.22     1189.13     16.66 o 
   5   1  31        5.16        5.99      5.44 o 
   6   1  31       58.58       65.80      5.21 o 
   7   1  31        2.52       -1.33      4.22 o 
   8   1  31      280.59      319.89      9.38 o 
   9   1  31       41.09       49.22      4.43 o 
  10   1  31      281.99      291.69      9.72 o 
   0   2  31      393.62      411.16      9.52 o 
   1   2  31     1637.08     1509.80     39.14 o 
   2   2  31      162.51      144.15      3.17 o 
   3   2  31      148.10      124.19      4.71 o 
   4   2  31        8.23        7.69      3.85 o 
   5   2  31       71.41       61.61      5.85 o 
   6   2  31        1.99        4.49      5.70 o 
   7   2  31       87.52       92.00      6.58 o 
   8   2  31        0.00       -0.05      5.15 o 
   9   2  31       65.82       84.43     12.52 o 
  10   2  31       37.58       29.14      8.50 o 
   1   3  31     1365.47     1212.53     25.06 o 
   2   3  31     2533.86     2370.96     66.37 o 
   3   3  31        6.26        4.79      3.67 o 
   4   3  31      152.20      149.34      4.75 o 
   5   3  31      632.39      597.05     28.31 o 
   6   3  31        6.89        5.40      7.74 o 
   7   3  31        3.10       -9.29      9.29 o 
   8   3  31      385.47      453.31     17.77 o 
   9   3  31      130.60      121.31      7.92 o 
  10   3  31       28.97       20.69      6.49 o 
   0   4  31      269.12      258.30     23.35 o 
   1   4  31      652.25      546.74     22.23 o 
   2   4  31       51.08       58.03      5.68 o 
   3   4  31      110.27      113.98      6.42 o 
   4   4  31       88.62       85.76      6.99 o 
   5   4  31       31.59       31.08      7.39 o 
   6   4  31       48.01       47.69     10.23 o 
   7   4  31      246.35      255.81     15.53 o 
   8   4  31       21.37       38.13     16.44 o 
   9   4  31        5.49       11.38      8.01 o 
   1   5  31      465.47      472.47     14.87 o 
   2   5  31      161.36      161.43     27.37 o 
   3   5  31       54.03       59.40      5.77 o 
   4   5  31      192.49      192.10      7.21 o 
   5   5  31      553.26      590.74     63.98 o 
   6   5  31       76.96       75.63      6.46 o 
   7   5  31      251.93      308.47     12.02 o 
   8   5  31      246.26      313.43     13.91 o 
   0   6  31       16.08       22.15     15.10 o 
   1   6  31       47.33       54.16      7.62 o 
   2   6  31       10.20        8.01      9.34 o 
   3   6  31        0.34       -5.84      5.84 o 
   4   6  31       58.45       59.37      6.06 o 
   5   6  31        8.16        3.02     13.01 o 
   6   6  31       41.42       32.45      8.90 o 
   7   6  31       12.61       24.64     11.42 o 
   8   6  31        1.32        8.39      8.74 o 
   1   7  31       22.14       20.89      7.76 o 
   2   7  31       65.44       54.78     17.83 o 
   3   7  31       12.93       19.81      8.09 o 
   4   7  31      220.47      229.17     12.59 o 
   5   7  31      126.88      143.34      9.57 o 
   6   7  31        2.50       14.11      8.13 o 
   0   8  31       64.29       90.70     12.82 o 
   1   8  31        7.18       23.82      8.11 o 
   2   8  31        4.20        4.28      8.41 o 
   3   8  31        8.63        6.90      6.47 o 
   4   8  31       45.79       50.21      9.22 o 
   5   8  31       12.70       10.01      6.89 o 
   1   9  31      146.26      186.81     12.99 o 
   0   0  32     1826.52     1657.23     76.00 o 
   1   0  32       91.91       85.26      3.58 o 
   2   0  32       30.10       39.15      3.23 o 
   3   0  32      928.85      863.35     22.52 o 
   4   0  32      275.59      258.94     18.53 o 
   5   0  32       32.69       38.87      7.27 o 
   6   0  32        1.71       -2.28      7.09 o 
   7   0  32       80.79      102.74      7.54 o 
   8   0  32      164.43      161.24     15.20 o 
   9   0  32      511.03      516.23     20.69 o 
  10   0  32       21.63       12.13      9.46 o 
   1   1  32      324.71      266.54      3.80 o 
   2   1  32       66.84       80.40      2.80 o 
   3   1  32       84.16      286.29     76.78 o 
   4   1  32      193.45      187.96      5.80 o 
   5   1  32      234.26      249.40      6.60 o 
   6   1  32        2.75        3.26      4.39 o 
   7   1  32       10.43       12.77      4.05 o 
   8   1  32        0.68       -2.05      4.97 o 
   9   1  32       14.90       13.18      4.66 o 
  10   1  32       51.22       54.75      5.01 o 
   0   2  32      739.10      570.61     13.40 o 
   1   2  32        9.15        3.37      3.17 o 
   2   2  32        1.11        9.91      5.18 o 
   3   2  32        3.91        9.66      3.72 o 
   4   2  32      275.57      239.93      9.41 o 
   5   2  32      127.08      128.23      6.27 o 
   6   2  32        4.37        7.59      4.61 o 
   7   2  32      157.12      162.87      7.26 o 
   8   2  32        4.04        5.89      5.62 o 
   9   2  32      410.42      476.40     24.46 o 
  10   2  32      122.47      107.66     16.98 o 
   1   3  32      300.30      294.42      8.34 o 
   2   3  32       47.13       34.15      5.15 o 
   3   3  32        1.18        0.18      3.99 o 
   4   3  32      327.22      372.02     11.90 o 
   5   3  32       25.83       21.59      5.76 o 
   6   3  32       10.78       24.36      6.92 o 
   7   3  32      172.00      154.84     10.74 o 
   8   3  32      131.45      147.32      7.90 o 
   9   3  32        1.50       -2.47      6.07 o 
   0   4  32      104.11       92.19     17.98 o 
   1   4  32       68.60       97.58      7.03 o 
   2   4  32       82.72      106.50      5.53 o 
   3   4  32      169.66      161.13     12.55 o 
   4   4  32        0.34        5.40      6.51 o 
   5   4  32       30.92       39.77     18.97 o 
   6   4  32       36.75       57.12      9.84 o 
   7   4  32       78.47       82.44      8.74 o 
   8   4  32       28.32       27.34      8.33 o 
   9   4  32      237.45      286.27     19.59 o 
   1   5  32      121.80      130.94      8.78 o 
   2   5  32      120.76      133.42     10.63 o 
   3   5  32       51.33       43.34     10.28 o 
   4   5  32      143.71      143.69     12.03 o 
   5   5  32       74.28       60.94      6.40 o 
   6   5  32        4.60        4.50      5.75 o 
   7   5  32       90.10       92.39     11.23 o 
   8   5  32       86.13      112.66     12.52 o 
   0   6  32      383.94      460.17     13.91 o 
   1   6  32      485.05      556.49     10.42 o 
   2   6  32        4.74       -1.99     10.33 o 
   3   6  32      202.27      203.40      7.31 o 
   4   6  32       79.75       95.53     13.76 o 
   5   6  32      167.32      195.13     33.93 o 
   6   6  32       47.89       88.54      6.74 o 
   7   6  32      142.56      162.73     12.91 o 
   1   7  32      282.88      322.62     30.55 o 
   2   7  32       52.81       52.35      8.27 o 
   3   7  32        2.03       10.04      6.37 o 
   4   7  32        0.75        0.32      6.86 o 
   5   7  32      167.09      176.72      7.93 o 
   6   7  32       10.19       20.51      7.37 o 
   0   8  32       34.84       47.09     13.01 o 
   1   8  32      139.39      200.37     17.72 o 
   2   8  32       24.55       28.28      8.87 o 
   3   8  32      387.15      472.86     16.18 o 
   4   8  32        6.01       10.10     19.37 o 
   1   1  33       12.56       53.46     15.60 o 
   2   1  33      290.16      325.31     14.98 o 
   3   1  33      214.70      209.26      5.95 o 
   4   1  33        1.81       -2.48      4.77 o 
   5   1  33       27.27       21.57      5.80 o 
   6   1  33      222.90      216.60      8.82 o 
   7   1  33       14.21       21.89      6.88 o 
   8   1  33       55.90       57.45      6.22 o 
   9   1  33       13.62       14.12      4.71 o 
  10   1  33        3.16        0.23      4.87 o 
   0   2  33        2.64        2.31      4.60 o 
   1   2  33      414.49      405.82      8.40 o 
   2   2  33       94.52       81.74      3.70 o 
   3   2  33        1.24       -0.81      3.97 o 
   4   2  33       12.20        8.00      5.26 o 
   5   2  33        0.03       -3.09      5.44 o 
   6   2  33        0.89        5.93      5.54 o 
   7   2  33        4.04       -4.20      5.39 o 
   8   2  33       98.90      109.50      9.01 o 
   9   2  33        9.40        8.89      5.39 o 
   1   3  33      211.49      212.32      7.61 o 
   2   3  33      127.52      100.11      5.30 o 
   3   3  33      114.54      122.02      5.16 o 
   4   3  33      420.53      442.56     25.07 o 
   5   3  33      157.59      147.48      6.67 o 
   6   3  33        1.49        7.00      7.18 o 
   7   3  33       55.53       68.38      8.07 o 
   8   3  33       34.58       36.95      6.59 o 
   9   3  33        1.50       -0.24      5.90 o 
   0   4  33       28.47       29.97      5.79 o 
   1   4  33        0.84       -4.13      4.90 o 
   2   4  33       32.79       25.80      4.95 o 
   3   4  33      417.49      454.58     29.86 o 
   4   4  33        1.30        5.38     11.37 o 
   5   4  33      185.14      169.98      8.71 o 
   6   4  33       45.54       35.47     10.83 o 
   7   4  33        8.47       17.19     10.13 o 
   8   4  33       32.19       22.76      9.84 o 
   1   5  33        1.50        1.29     11.23 o 
   2   5  33      570.01      575.72     19.37 o 
   3   5  33      152.72      147.26     13.11 o 
   4   5  33      549.20      574.92     30.30 o 
   5   5  33        8.00        5.61      7.60 o 
   6   5  33        9.66       15.25      6.72 o 
   7   5  33        2.48       -9.14     10.13 o 
   8   5  33      245.30      232.96     13.91 o 
   0   6  33       15.72       27.42     11.52 o 
   1   6  33        7.85       12.72      7.66 o 
   2   6  33       12.54       14.60     10.03 o 
   3   6  33       36.99       34.65      7.58 o 
   4   6  33       12.83       10.38     10.08 o 
   5   6  33      104.01      126.60      8.79 o 
   6   6  33       16.10       24.45     14.85 o 
   7   6  33       21.96       13.81     11.82 o 
   1   7  33       56.85       57.37     14.11 o 
   2   7  33      431.95      475.58     11.49 o 
   3   7  33        4.29       12.90      6.45 o 
   4   7  33       78.81       89.64     12.96 o 
   5   7  33       33.03       41.24      7.83 o 
   0   8  33      178.68      157.96     14.11 o 
   1   8  33       17.95       17.52      8.30 o 
   2   8  33        3.66       -4.26     11.92 o 
   3   8  33      190.24      260.80     10.61 o 
   0   0  34      226.40      203.01      6.61 o 
   1   0  34       98.40       80.08      4.08 o 
   2   0  34       67.21       67.03      4.47 o 
   3   0  34     1721.03     1500.97    153.80 o 
   4   0  34       64.45       61.69      6.27 o 
   5   0  34      986.14      993.69     23.59 o 
   6   0  34      105.43      120.53      9.84 o 
   7   0  34       67.36       55.05      6.84 o 
   8   0  34        9.18        9.73      5.72 o 
   9   0  34      275.40      279.86     17.44 o 
   1   1  34        2.87        6.11      2.70 o 
   2   1  34       98.98       93.78      3.78 o 
   3   1  34      116.56      112.38      3.89 o 
   4   1  34      107.27       97.89      5.47 o 
   5   1  34      223.51      211.74      6.42 o 
   6   1  34       81.35       86.53      6.25 o 
   7   1  34        0.03        1.15      4.50 o 
   8   1  34      556.73      593.51     19.04 o 
   9   1  34        0.01        1.05      5.84 o 
   0   2  34        1.91        1.19      4.55 o 
   1   2  34      553.20      571.71     14.77 o 
   2   2  34        4.74       15.88      4.30 o 
   3   2  34      150.19      147.40      4.90 o 
   4   2  34        3.06        4.08      4.41 o 
   5   2  34       77.51       88.08      6.04 o 
   6   2  34        1.16       -0.14      5.50 o 
   7   2  34       68.20       75.58     10.35 o 
   8   2  34      101.65      113.52      9.49 o 
   9   2  34       15.02       13.21      6.47 o 
   1   3  34      298.06      337.21      9.63 o 
   2   3  34      484.58      483.08     22.10 o 
   3   3  34        3.71       13.55      5.25 o 
   4   3  34       82.80       65.91      7.13 o 
   5   3  34       50.00       68.03      8.39 o 
   6   3  34        2.81        0.12     11.23 o 
   7   3  34       54.91       46.94      8.16 o 
   8   3  34       52.74       74.61      8.42 o 
   9   3  34        0.02        3.36      7.78 o 
   0   4  34      115.35      115.21      9.21 o 
   1   4  34       48.53       58.29      6.15 o 
   2   4  34       61.16       64.93      5.70 o 
   3   4  34      967.62      999.18     65.17 o 
   4   4  34        0.05       -0.37      5.80 o 
   5   4  34      196.59      194.35      8.10 o 
   6   4  34       26.62       26.53      7.54 o 
   7   4  34       27.65       48.58     10.33 o 
   8   4  34       72.96       82.36     11.92 o 
   1   5  34       35.69       50.30      7.59 o 
   2   5  34      240.17      251.27     13.86 o 
   3   5  34      166.45      192.19      9.61 o 
   4   5  34      133.04      132.95     16.44 o 
   5   5  34       93.01       83.77     13.86 o 
   6   5  34        0.80       -6.51      6.58 o 
   7   5  34       55.77       51.65     25.03 o 
   0   6  34       52.17       50.96     11.52 o 
   1   6  34       67.58       73.41      8.49 o 
   2   6  34       19.23       21.87      7.82 o 
   3   6  34     1165.62     1405.32     61.15 o 
   4   6  34       52.89       72.20      6.75 o 
   5   6  34       66.52       47.35      7.06 o 
   6   6  34       65.06      100.68      7.77 o 
   1   7  34        6.23       27.49     17.23 o 
   2   7  34      232.19      281.09     15.45 o 
   3   7  34        9.63        4.60      7.05 o 
   4   7  34      698.91      807.45     41.94 o 
   5   7  34        3.09        6.15      7.64 o 
   0   8  34      203.76      224.32     15.00 o 
   1   8  34      118.26      138.06      9.69 o 
   2   8  34       41.83       44.71      7.30 o 
   1   1  35      143.00      140.57      4.86 o 
   2   1  35      102.28       98.21      4.04 o 
   3   1  35       97.59       87.75      4.12 o 
   4   1  35      176.29      185.24      5.83 o 
   5   1  35       22.30       15.60      5.50 o 
   6   1  35        3.33        7.59      4.92 o 
   7   1  35       40.63       35.65      5.32 o 
   8   1  35       18.78       20.28      5.12 o 
   9   1  35       61.85       55.09      8.64 o 
   0   2  35       43.68       32.04      5.43 o 
   1   2  35      183.20      175.24      6.98 o 
   2   2  35       12.70       13.79      3.46 o 
   3   2  35       42.80       43.86      4.53 o 
   4   2  35       49.10       42.72      6.26 o 
   5   2  35        9.11        9.43      5.65 o 
   6   2  35       51.50       66.35      8.17 o 
   7   2  35        0.24       -3.64      5.55 o 
   8   2  35        0.30       -0.39      6.10 o 
   9   2  35       17.63       21.18      6.82 o 
   1   3  35      402.44      405.70      7.24 o 
   2   3  35      684.65      649.68     19.58 o 
   3   3  35        2.10        3.22      5.51 o 
   4   3  35      181.00      190.41     12.31 o 
   5   3  35       18.53       19.79      7.08 o 
   6   3  35        5.32        9.70      7.25 o 
   7   3  35        8.18        3.80      6.90 o 
   8   3  35      133.52      187.16     11.59 o 
   0   4  35     1167.44     1265.04     40.08 o 
   1   4  35      126.28      154.98     13.72 o 
   2   4  35       11.52       10.11      6.12 o 
   3   4  35       38.50       39.47      6.08 o 
   4   4  35      150.08      150.30     23.45 o 
   5   4  35       14.27       15.06     10.33 o 
   6   4  35       31.86       43.12     10.53 o 
   7   4  35       75.93       90.02     12.57 o 
   8   4  35       30.08        8.64     12.42 o 
   1   5  35      297.22      296.68     11.13 o 
   2   5  35      312.32      330.63      9.53 o 
   3   5  35       94.57       92.57      6.32 o 
   4   5  35      122.37      110.80      9.84 o 
   5   5  35      228.72      245.32     34.27 o 
   6   5  35        4.81        7.42      6.45 o 
   7   5  35      106.59      103.29      8.85 o 
   0   6  35        3.63       14.70     13.31 o 
   1   6  35       13.16        4.96      6.33 o 
   2   6  35       76.90       83.80      8.64 o 
   3   6  35        0.47       -5.27      7.75 o 
   4   6  35       17.76       22.43      6.52 o 
   5   6  35       86.09      116.73     20.35 o 
   6   6  35       12.76       17.62      9.16 o 
   1   7  35      290.04      313.49     10.31 o 
   2   7  35      148.69      161.52      9.65 o 
   3   7  35       11.46       23.47      6.80 o 
   4   7  35      313.30      280.19     23.57 o 
   0   8  35       44.32       41.82     12.82 o 
   1   8  35       30.44       33.91      9.16 o 
   0   0  36      598.70      482.60      8.13 o 
   1   0  36      178.25      161.60      5.42 o 
   2   0  36      553.32      496.10      8.27 o 
   3   0  36      854.05      811.00     15.77 o 
   4   0  36      289.34      264.11      8.68 o 
   5   0  36       75.48       63.71      7.92 o 
   6   0  36      380.89      361.42     14.01 o 
   7   0  36      476.32      493.32     13.86 o 
   8   0  36        1.31       11.65      7.14 o 
   9   0  36       50.27       47.30      6.22 o 
   1   1  36      108.81       98.16      3.48 o 
   2   1  36      413.71      353.58      9.87 o 
   3   1  36        9.34       16.10      4.00 o 
   4   1  36        2.20        1.92      6.39 o 
   5   1  36      303.50      290.38      7.44 o 
   6   1  36       40.87       31.27      5.08 o 
   7   1  36        7.99        7.08      5.34 o 
   8   1  36       14.05        5.08      4.96 o 
   9   1  36        8.59       10.81      6.03 o 
   0   2  36      114.24      101.67      5.64 o 
   1   2  36        0.27        0.30      3.81 o 
   2   2  36       44.69       47.30      3.84 o 
   3   2  36       45.29       49.07      4.53 o 
   4   2  36        0.23        6.62      4.77 o 
   5   2  36       12.66       36.29     16.36 o 
   6   2  36       22.46       18.89      5.41 o 
   7   2  36       75.46       65.79      9.29 o 
   8   2  36        6.61        4.27      6.30 o 
   1   3  36        0.18        0.93      5.01 o 
   2   3  36      199.08      207.94     15.25 o 
   3   3  36        6.93       19.22      6.31 o 
   4   3  36       18.28       17.77      7.57 o 
   5   3  36       75.76       92.13      6.50 o 
   6   3  36       36.57       33.56     17.35 o 
   7   3  36       43.06       61.13      8.33 o 
   8   3  36       68.73       94.39      8.78 o 
   0   4  36     1505.02     1630.35    132.53 o 
   1   4  36      125.34      129.93      7.51 o 
   2   4  36       43.39       56.51      8.69 o 
   3   4  36       25.96       32.35      5.91 o 
   4   4  36      158.66      198.28     21.01 o 
   5   4  36       15.50       17.34      7.57 o 
   6   4  36       71.62       58.61     11.33 o 
   7   4  36       94.41      117.03     11.23 o 
   1   5  36        4.97        8.02      7.41 o 
   2   5  36       25.16        9.97      7.55 o 
   3   5  36       70.49       62.28      6.50 o 
   4   5  36       16.03       13.22      6.29 o 
   5   5  36        7.10        6.11      6.48 o 
   6   5  36       47.05       45.16     10.88 o 
   7   5  36        3.38       10.53     12.42 o 
   0   6  36      853.92      949.24     18.28 o 
   1   6  36       81.65       91.53     12.92 o 
   2   6  36      269.32      277.35     10.38 o 
   3   6  36       43.26       48.47      7.00 o 
   4   6  36      100.82       99.80      7.79 o 
   5   6  36        4.32        6.32      7.23 o 
   1   7  36      156.28      172.97     10.03 o 
   2   7  36      122.70      128.88      7.97 o 
   3   7  36       89.67      123.31      7.99 o 
   4   7  36        2.31       -6.17      8.45 o 
   1   1  37       97.53       98.18      7.90 o 
   2   1  37      169.64      162.92      5.61 o 
   3   1  37       34.91       23.65      3.86 o 
   4   1  37      123.26      142.65     11.57 o 
   5   1  37      253.06      263.37     12.34 o 
   6   1  37        1.38        7.76      5.64 o 
   7   1  37        6.19        3.64      5.58 o 
   8   1  37      122.13      116.45      6.42 o 
   0   2  37       23.41       27.35      5.23 o 
   1   2  37       27.65       14.67      4.59 o 
   2   2  37        0.31       -3.69      3.97 o 
   3   2  37        4.06       15.93      4.10 o 
   4   2  37        3.28       -2.51      6.39 o 
   5   2  37       76.98       92.54      7.12 o 
   6   2  37        1.69       -1.02      6.74 o 
   7   2  37        0.52       -1.07      5.11 o 
   8   2  37       40.86       46.85      6.32 o 
   1   3  37      264.15      319.40     21.54 o 
   2   3  37       19.78       18.17      7.08 o 
   3   3  37        2.02       18.55      8.55 o 
   4   3  37       59.00       64.82      6.91 o 
   5   3  37      516.75      611.82     67.31 o 
   6   3  37       24.65       15.01      7.80 o 
   7   3  37      526.19      549.99     38.40 o 
   8   3  37       19.42       18.11      6.36 o 
   0   4  37        0.62        3.78      8.30 o 
   1   4  37       41.07       39.37      5.92 o 
   2   4  37       83.82       91.13      7.66 o 
   3   4  37       87.14      110.06      7.85 o 
   4   4  37       34.45       42.52     19.57 o 
   5   4  37       39.26       41.10      8.07 o 
   6   4  37       53.10       52.75     10.73 o 
   7   4  37      113.17      144.15     12.42 o 
   1   5  37      148.03      148.25      8.18 o 
   2   5  37       72.96       87.25      7.82 o 
   3   5  37       89.33       84.61      6.69 o 
   4   5  37       19.59        1.67      7.58 o 
   5   5  37       12.37        2.61      7.32 o 
   6   5  37       79.31       89.66      9.42 o 
   0   6  37        0.20       12.69     12.12 o 
   1   6  37        1.84        3.01      5.56 o 
   2   6  37       60.76       35.40      7.00 o 
   3   6  37        0.84        2.88      7.77 o 
   4   6  37       28.11       18.54      7.39 o 
   5   6  37      276.84      321.89     20.21 o 
   1   7  37      236.69      237.61     11.13 o 
   2   7  37        2.55        0.09      9.64 o 
   3   7  37        5.38        3.23      7.72 o 
   0   0  38     1204.23     1037.27     43.61 o 
   1   0  38        6.47       12.41      6.70 o 
   2   0  38      194.85      209.47      5.89 o 
   3   0  38       10.07        5.53      6.27 o 
   4   0  38      135.74      148.87      7.86 o 
   5   0  38      151.77      170.04      8.03 o 
   6   0  38     1396.11     1420.43     19.27 o 
   7   0  38        2.54        4.21      7.32 o 
   8   0  38      122.23      129.87      7.85 o 
   1   1  38       93.13       80.62      4.55 o 
   2   1  38       67.24       56.79      4.93 o 
   3   1  38        3.42        4.58      4.06 o 
   4   1  38       24.32       21.24      6.27 o 
   5   1  38       46.30       37.56      5.45 o 
   6   1  38       99.57      110.09     10.93 o 
   7   1  38       69.25       59.31      7.89 o 
   8   1  38        1.83       -1.30      6.04 o 
   0   2  38      422.80      366.78     27.22 o 
   1   2  38      115.34      118.63      5.16 o 
   2   2  38       68.98       73.73      4.93 o 
   3   2  38       89.64       82.37      5.22 o 
   4   2  38      188.72      188.06      6.19 o 
   5   2  38       17.57       28.03      6.12 o 
   6   2  38      181.49      205.20     15.00 o 
   7   2  38        0.04       -3.97      6.84 o 
   8   2  38       54.49       69.40      7.24 o 
   1   3  38       62.57       67.61      6.62 o 
   2   3  38        0.41        2.19      5.50 o 
   3   3  38        3.91        5.11      6.16 o 
   4   3  38        0.24        3.83      6.36 o 
   5   3  38       28.39       41.48      8.11 o 
   6   3  38        1.62       12.99      8.38 o 
   7   3  38        0.70       -8.90      8.90 o 
   0   4  38       96.50      110.94      9.26 o 
   1   4  38       52.59       45.60      6.37 o 
   2   4  38      118.69      127.49      8.59 o 
   3   4  38       61.89       55.80      6.76 o 
   4   4  38       77.90       75.77      8.15 o 
   5   4  38       36.75       38.95      8.02 o 
   6   4  38      252.36      266.95     22.05 o 
   1   5  38        0.71       10.65     14.65 o 
   2   5  38      134.52      148.13      8.74 o 
   3   5  38      241.51      280.10      9.37 o 
   4   5  38       27.07       25.69      7.72 o 
   5   5  38        4.00        5.77      8.52 o 
   6   5  38        7.12       10.47     10.98 o 
   0   6  38      297.65      287.21     13.21 o 
   1   6  38       21.27       12.87      8.26 o 
   2   6  38       12.18       19.43      6.64 o 
   3   6  38      248.66      240.90     22.25 o 
   4   6  38       53.95       61.17      8.32 o 
   1   7  38      191.90      236.84     17.04 o 
   1   1  39      795.19      751.81     19.50 o 
   2   1  39        3.79        1.44      4.78 o 
   3   1  39        0.00        1.80      4.35 o 
   4   1  39       13.14       10.76      5.30 o 
   5   1  39      171.13      179.39      7.15 o 
   6   1  39       11.78        4.27      6.06 o 
   7   1  39      511.20      582.01     34.82 o 
   1   2  39       14.21        7.68      4.48 o 
   2   2  39        0.70        7.03      4.70 o 
   3   2  39       21.79       19.48      5.33 o 
   4   2  39       62.85       56.35      5.82 o 
   5   2  39        5.88       -2.89      6.24 o 
   6   2  39        6.21        8.47      6.79 o 
   7   2  39       48.17       49.29      7.11 o 
   1   3  39      620.15      614.22     18.61 o 
   2   3  39      211.14      232.92      7.79 o 
   3   3  39       11.31       12.24      6.37 o 
   4   3  39      119.60      144.13      8.99 o 
   5   3  39      511.98      593.97     11.21 o 
   6   3  39       24.49       32.37      9.07 o 
   7   3  39       88.69      109.03     19.97 o 
   0   4  39      549.82      606.40     15.40 o 
   1   4  39        1.13        2.04      6.14 o 
   2   4  39        0.04       -5.57      6.79 o 
   3   4  39      338.29      389.45     26.72 o 
   4   4  39        6.26        2.51      7.80 o 
   5   4  39       10.71       12.79      8.20 o 
   6   4  39       82.07       99.64     11.92 o 
   1   5  39       79.27       53.30      6.04 o 
   2   5  39       41.07       26.26      6.33 o 
   3   5  39       41.47       39.20     15.30 o 
   4   5  39        0.47        0.64      6.72 o 
   5   5  39      114.43      141.71     20.22 o 
   1   6  39       14.81       17.84      8.84 o 
   2   6  39      160.64      166.54      9.21 o 
   3   6  39      229.66      235.84     17.14 o 
   0   0  40      913.55      979.59     37.70 o 
   1   0  40      301.60      262.60      6.77 o 
   2   0  40      124.70      123.68      7.57 o 
   3   0  40      344.16      307.30      8.77 o 
   4   0  40      194.78      206.74     12.72 o 
   5   0  40      292.55      308.35     23.74 o 
   6   0  40      199.51      221.49      9.62 o 
   7   0  40       33.52       24.81      9.29 o 
   1   1  40        3.47       10.95      7.08 o 
   2   1  40       13.29        1.70      4.89 o 
   3   1  40       22.19       15.78      4.60 o 
   4   1  40        8.49        3.30      5.24 o 
   5   1  40        0.13       13.07      6.81 o 
   6   1  40        7.77        4.26      6.14 o 
   7   1  40       17.54       11.99      6.23 o 
   1   2  40        2.34        0.43      4.54 o 
   2   2  40      182.83      191.52      5.63 o 
   3   2  40      215.92      217.14     12.12 o 
   4   2  40       84.39       98.20      6.82 o 
   5   2  40       38.66       27.22      6.75 o 
   6   2  40      322.01      373.22      8.62 o 
   7   2  40        7.99        5.32      7.59 o 
   1   3  40        0.20       -4.84      6.19 o 
   2   3  40       15.08       16.02      6.75 o 
   3   3  40       46.48       54.82      6.89 o 
   4   3  40       11.16       -1.26      6.93 o 
   5   3  40        1.23       -4.04      8.55 o 
   6   3  40       44.59       53.70     17.04 o 
   0   4  40      813.38      941.69     18.88 o 
   1   4  40      127.17      147.66      8.16 o 
   2   4  40       13.94       15.82      5.55 o 
   3   4  40      150.10      120.41     12.17 o 
   4   4  40       47.19       52.35      7.82 o 
   5   4  40       71.56       86.02     10.38 o 
   1   5  40       65.76       57.48      6.60 o 
   2   5  40        9.87        2.62      8.23 o 
   3   5  40       24.17        8.37      7.02 o 
   4   5  40        0.91        6.18      7.76 o 
   0   6  40        1.47        6.16     12.12 o 
   1   6  40       36.74       17.73      8.95 o 
   2   6  40      311.79      348.99     11.52 o 
   1   1  41      220.11      221.79      9.78 o 
   2   1  41      454.71      425.97      9.03 o 
   3   1  41       45.08      216.45     78.39 o 
   4   1  41      333.09      340.27     14.82 o 
   5   1  41      218.13      208.96      7.91 o 
   6   1  41        4.32        7.01      6.47 o 
   0   2  41        4.13        3.38     10.93 o 
   1   2  41        0.77       -1.31      5.25 o 
   2   2  41       47.34       38.73      7.18 o 
   3   2  41        6.40        8.72      5.82 o 
   4   2  41      112.39      107.21      9.97 o 
   5   2  41       38.28       55.03     14.40 o 
   6   2  41       23.90       17.34      7.96 o 
   1   3  41        9.10       11.16      5.36 o 
   2   3  41      614.39      655.86     12.91 o 
   3   3  41        0.61       18.53     13.80 o 
   4   3  41      323.39      324.90     14.43 o 
   5   3  41       31.70       25.86      9.59 o 
   6   3  41        0.01       17.05      8.97 o 
   0   4  41       18.01        4.57     10.73 o 
   1   4  41       84.07       88.75      5.81 o 
   2   4  41        5.54        4.78      6.33 o 
   3   4  41      107.13      129.45     11.72 o 
   4   4  41       46.59       54.74      7.12 o 
   5   4  41       18.33       11.87      9.00 o 
   1   5  41       60.27       66.39      5.96 o 
   2   5  41      141.06      131.14     22.95 o 
   3   5  41        6.71       -0.12      6.96 o 
   0   0  42        3.23       -2.58     11.13 o 
   1   0  42      117.08      124.09      6.74 o 
   2   0  42        0.30       -2.15      6.94 o 
   3   0  42     1081.87     1122.29     77.04 o 
   4   0  42        6.15       12.42     10.93 o 
   5   0  42        8.11       13.75      8.64 o 
   6   0  42       57.59      102.28     11.57 o 
   1   1  42       15.43       15.86      5.34 o 
   2   1  42        1.46       -0.13      5.47 o 
   3   1  42        2.46        8.44      6.14 o 
   4   1  42       13.47       17.95      7.17 o 
   5   1  42        2.09        0.51      8.55 o 
   6   1  42        0.01       -1.47      8.98 o 
   0   2  42        4.82        4.18      7.66 o 
   1   2  42      531.26      548.83     12.25 o 
   2   2  42      106.09      130.40      6.70 o 
   3   2  42      553.03      567.58     13.22 o 
   4   2  42      189.12      218.52      9.26 o 
   5   2  42       59.97       83.35     15.10 o 
   1   3  42       26.94       28.12      8.60 o 
   2   3  42      116.65      123.74     21.01 o 
   3   3  42        6.06       11.85      6.96 o 
   4   3  42       18.14       35.83     19.43 o 
   5   3  42       13.76       18.78      9.67 o 
   0   4  42      137.50      142.86     13.61 o 
   1   4  42       13.44        9.52      5.66 o 
   2   4  42      201.87      251.03     11.73 o 
   3   4  42      370.63      407.68     11.40 o 
   4   4  42       61.61       72.98      9.78 o 
   1   5  42       33.24       54.80      8.75 o 
   2   5  42      157.19      195.74      8.72 o 
   1   1  43      104.47      106.83      5.81 o 
   2   1  43      343.99      318.43     23.89 o 
   3   1  43       11.58       11.87      6.08 o 
   4   1  43      363.99      399.24     10.77 o 
   5   1  43       87.99       85.17     14.68 o 
   0   2  43       27.68       37.14     12.91 o 
   1   2  43       35.79       51.57      6.04 o 
   2   2  43       62.84       90.32      6.38 o 
   3   2  43       35.29       25.61      6.65 o 
   4   2  43        0.97       -7.13      7.13 o 
   5   2  43       10.26        9.14      7.59 o 
   1   3  43      157.07      173.46      6.35 o 
   2   3  43      354.32      344.95     12.17 o 
   3   3  43       24.68       25.15      6.92 o 
   4   3  43      139.89      134.52      8.13 o 
   0   4  43      296.06      359.53     14.50 o 
   1   4  43        4.90        3.50      6.79 o 
   2   4  43       31.42       28.36      8.86 o 
   3   4  43       30.54       28.17      7.52 o 
   0   0  44      454.33      462.73     35.07 o 
   1   0  44      110.84      129.98      6.89 o 
   2   0  44        2.37       -0.35      7.66 o 
   3   0  44      257.33      301.08     14.21 o 
   4   0  44        7.20       15.65      8.98 o 
   5   0  44       50.57       56.13     11.42 o 
   1   1  44        0.32        5.38      6.90 o 
   2   1  44       52.31       62.50      8.73 o 
   3   1  44        7.10        7.92      7.34 o 
   4   1  44       46.91       41.89      7.71 o 
   0   2  44      107.36       75.90     12.52 o 
   1   2  44       79.89       70.34      6.83 o 
   2   2  44      202.88      229.49     12.06 o 
   3   2  44      111.29      134.07     10.40 o 
   4   2  44      259.24      258.20     20.53 o 
   1   3  44       69.35       85.68     12.52 o 
   2   3  44       32.03       20.57      8.20 o 
   3   3  44        5.20       21.91      6.71 o 
   0   4  44      170.65      175.34     13.31 o 
   1   4  44        2.43       -2.69      7.04 o 
   1   1  45       61.11       35.55      8.42 o 
   2   1  45        1.51        1.61      5.99 o 
   3   1  45        6.74        7.49      8.67 o 
   4   1  45       30.51       26.09      7.87 o 
   0   2  45        0.32        9.44     12.42 o 
   1   2  45       44.30       54.31      6.13 o 
   2   2  45       10.46        7.35      6.03 o 
   3   2  45       58.61       67.27     10.34 o 
   1   3  45      214.93      183.27     15.37 o 
   2   3  45       23.74       12.49      6.99 o 
   0   0  46      127.66      101.83     14.11 o 
   1   0  46      284.57      308.48     42.63 o 
   2   0  46      159.81      217.42     42.07 o 
   3   0  46      124.04      157.71     19.67 o 
   1   1  46       11.80       14.61      6.85 o 
   2   1  46       52.24       43.68     10.82 o 
   0   2  46      325.14      311.59     52.31 o 
   1   2  46        0.79       -6.25      6.32 o 
                                                 
